# Supplementary material for: Human iPSC-derived microglia carrying the LRRK2-G2019S mutation show a Parkinson’s disease related transcriptional profile and function
Source: Sci Rep. 2023 Dec 13;13:22118. doi: 10.1038/s41598-023-49294-9 (PMC10719377; doi:10.1038/s41598-023-49294-9)
Supplement: Supplementary file 6 — Supplementary Information 1. [file 41598_2023_49294_MOESM6_ESM.xlsx]

## Sheet: Information and abbreviations
	Supplementary Table S1. RNAseq analysis of iMGL: quality control and differentially expressed genes.
	Impact of LRRK2-G2019S mutation in iMGL was analyzed with RNAseq.
	iPSC	human induced pluripotent stem cells
	iMGL	iPSC-derived microglia-like cells
	f-PD1	LRRK2-G2019S mutation carrying line
	f-ISO1	Isogenic control line
	VEH	vehicle treatment group
	IFN	Interferon-γ treated group
	Data from Abud et al [29]
	A_iMGL	iPSC-microglia
	A_fetal MG	fetal microglia
	A_adult MG	adult microglia
	A_CD14 mono	CD14 monocytes
	A_CD16 mono	CD16 monocytes
	QC correlation	similarity score with microglia from Abud et al dataset
	References:
	[29] Abud, E. M. et al. iPSC-Derived Human Microglia-like Cells to Study Neurological Diseases. Neuron 94, 278-293.e9 (2017).

## Sheet: QC gvas_res
cell_types	f-PD1 VEH	f-PD1 IFN	f-ISO1 VEH	f-ISO1 IFN	f-PD1 iPSC	f-ISO1 iPSC	A_iMGL	A_fetal MG	A_adult MG	A_CD14 mono	A_CD16 mono
Astrocytes	0.380881	0.332846	0.358226	0.329551	0.410343	0.401557	0.363989	0.42205	0.491185	0.178869	0.224583
Bergmann glia	0.224748	0.343468	0.211665	0.330618	0.324684	0.329031	0.241882	0.296829	0.413811	0.102171	0.157375
Cajal-Retzius cells	0.51403	0.518244	0.533911	0.561617	0.712847	0.711596	0.469186	0.551329	0.548344	0.370769	0.372793
Ependymal cells	0.200214	0.250474	0.280253	0.20789	0.364719	0.383954	0.36765	0.311721	0.343041	0.041307	0.108169
Immature neurons	0.238874	0.183875	0.170371	0.141509	0.486796	0.512094	0.126392	0.207969	0.296291	-0.162	-0.00932346
Interneurons	0.440824	0.434278	0.434092	0.432643	0.475509	0.481125	0.433446	0.435541	0.474089	0.274189	0.286611
Microglia	0.805628	0.760498	0.789245	0.753253	0.163057	0.184712	0.993037	0.89393	0.958358	0.649118	0.646007
Neural stem/precursor cells	0.399667	0.40778	0.375977	0.414516	0.538644	0.539781	0.426994	0.438181	0.512995	0.129307	0.167199
Neuroblasts	0.233184	0.17101	0.242936	0.184093	0.591675	0.599063	0.149152	0.222509	0.24594	0.0356377	0.0452858
Neuroendocrine cells	0.29608	0.175232	0.216208	0.178509	0.275241	0.265444	0.294929	0.180412	0.325242	0.279947	0.20459
Neurons	0.307557	0.261922	0.285772	0.268839	0.482601	0.489297	0.285715	0.345665	0.383958	0.181577	0.185215
Oligodendrocyte progenitor cells	0.095103	0.0412386	0.104377	0.0488529	0.356794	0.344886	0.0783313	0.0765326	0.295472	0.16907	0.182696
Oligodendrocytes	0.0338082	-0.00696267	0.00382244	0.0450657	0.266098	0.262543	0.0874873	0.0725336	0.331863	0.0257062	0.037419
Purkinje neurons	0.132223	0.225219	0.165203	0.224906	0.382222	0.381199	0.271612	0.20919	0.256054	0.0378467	0.133346
Pyramidal cells	0.249847	0.221049	0.259024	0.21345	0.310306	0.306592	0.326997	0.276811	0.302983	0.311151	0.302944
Schwann cells	0.295551	0.259723	0.285812	0.297778	0.280038	0.262994	0.39327	0.346918	0.511256	0.197538	0.177345
Macrophages	0.800299	0.810153	0.817656	0.823206	0.143189	0.138998	0.906327	0.89876	0.906315	0.661523	0.62475
Monocytes	0.772142	0.833106	0.79175	0.841613	0.206717	0.219776	0.966924	0.879609	0.943808	0.838	0.821677

## Sheet: QC correlation
groups	f-PD1 VEH	f-PD1 IFN	f-ISO1 VEH	f-ISO1 IFN	f-PD1 iPSC	f-ISO1 iPSC	A_iMGL	A_fetal MG	A_adult MG	A_CD14 mono	A_CD16 mono
f-PD1 VEH	1	0.947442	0.988377	0.944541	0.712612	0.707861	0.872041	0.87858	0.851246	0.810452	0.809333
f-PD1 IFN	0.947442	1	0.942552	0.990485	0.671095	0.667608	0.873185	0.886158	0.870823	0.845891	0.846669
f-ISO1 VEH	0.988377	0.942552	1	0.946336	0.702163	0.698937	0.865807	0.878133	0.848914	0.807752	0.80705
f-ISO1 IFN	0.944541	0.990485	0.946336	1	0.677791	0.676544	0.873247	0.888493	0.871762	0.844651	0.846419
f-PD1 Ipsc	0.712612	0.671095	0.702163	0.677791	1	0.992889	0.634929	0.626575	0.639713	0.557902	0.563699
f-ISO1 Ipsc	0.707861	0.667608	0.698937	0.676544	0.992889	1	0.638482	0.629508	0.643629	0.562404	0.567776
A_iMGL	0.872041	0.873185	0.865807	0.873247	0.634929	0.638482	1	0.906639	0.901997	0.893237	0.886621
A_fetal MG	0.87858	0.886158	0.878133	0.888493	0.626575	0.629508	0.906639	1	0.962391	0.864685	0.85793
A_adult MG	0.851246	0.870823	0.848914	0.871762	0.639713	0.643629	0.901997	0.962391	1	0.867518	0.858338
A_CD14 mono	0.810452	0.845891	0.807752	0.844651	0.557902	0.562404	0.893237	0.864685	0.867518	1	0.965984
A_CD16 mono	0.809333	0.846669	0.80705	0.846419	0.563699	0.567776	0.886621	0.85793	0.858338	0.965984	1

## Sheet: f-PD1 vs f-ISO1 iMGL VEH
	logFC	AveExpr	adj.P.Val
PAX8-AS1	4.97477	4.15176	5.29629e-07
SLITRK4	4.93742	3.48351	4.55552e-07
ZNF248	4.20542	3.00909	1.04687e-07
CAT	4.11305	3.18247	5.49612e-05
LOC101927382	4.01663	3.04053	2.1656e-05
CEBPZ-AS1	3.71349	3.69043	2.51781e-06
LOC100289097	3.64882	2.92954	1.44515e-05
PSMD5	3.37629	2.7213	3.30733e-06
PTCHD3P1	3.35991	2.52594	5.29629e-07
FRG1B	3.01558	2.43641	6.84254e-05
HIST1H3C	2.79264	2.21556	9.48454e-07
POTEF	2.47007	4.30482	0.000111959
PSMD5-AS1	2.22705	1.88836	0.000313524
LYNX1	2.21065	1.855	0.00482461
FAR2P1	2.0821	3.45057	0.000386657
HIST1H2BB	2.07926	1.93096	7.10475e-05
ALX1	1.73108	2.39829	0.00198945
LOC202181	1.71346	1.93749	0.00118642
THEM6	1.68896	1.79172	0.000440267
ELAVL4	1.6543	1.56507	0.000281728
PAX8	1.50699	2.50304	0.00366892
PID1	1.47632	2.75547	0.0304694
FBN2	1.44852	3.49164	0.0121498
ALOX5AP	1.41473	5.15647	0.0221771
RND3	1.41187	4.38021	0.0403265
PPIC	1.39423	3.00799	0.000704701
HSD17B7P2	1.38464	1.82594	0.00366892
EMB	1.36793	3.87938	0.000350358
KCNMB3	1.33776	2.16937	0.00789799
FAR2P3	1.17713	2.34426	0.00772352
SCN1B	1.17185	3.21762	0.00908912
TOX2	1.15747	2.32908	0.0321536
CYP2R1	1.12767	3.70632	0.00112638
BDH1	1.08808	3.24871	0.023129
HIST1H3E	1.07976	5.3592	0.0408617
FCGBP	1.06966	8.73555	0.0152813
SPTBN1	1.06886	5.57797	0.0389681
COL27A1	1.031	1.60521	0.0265573
CHCHD2	1.02341	6.23189	0.00931654
ZNF542	1.01659	3.41675	0.0046689
EVC	1.01135	3.67323	0.00772352
POTEE	0.990189	3.69221	0.0152813
KIAA0226L	0.969246	4.78964	0.0304694
RP11-384K6.6	0.938368	3.27612	0.0403265
MB21D1	0.938174	1.58051	0.00931654
MRPL48	0.937794	3.43236	0.00670789
FAM157A	0.930946	1.48649	0.0408617
TNFRSF11A	0.929563	6.83886	0.0408617
C9	0.916736	1.82958	0.0267179
EVC2	0.905382	1.82288	0.0151598
EHHADH	0.893657	1.76996	0.0411906
CALCOCO2	0.888338	5.33539	0.010538
JAG1	0.886528	3.81055	0.0151598
LOC101928913	0.863176	1.55079	0.0396601
TTC3P1	0.856672	1.66347	0.0364514
HIP1	0.837447	5.50921	0.0427423
KCNJ2	0.828315	3.90827	0.0316544
NSMCE1	0.80629	4.14079	0.00906496
FZD1	0.803597	3.95265	0.0408617
DEPTOR	0.802672	3.7572	0.0304694
NFATC2	0.798842	6.61562	0.0134873
FAM225A	0.796571	1.94873	0.0409619
CTSF	0.79513	1.10226	0.026169
TOM1L1	0.785413	2.89247	0.00931654
ZNF714	0.783127	5.812	0.0267179
AKR1E2	0.773101	1.23391	0.0206004
TGFBI	0.767237	9.7033	0.0455861
PXMP4	0.748659	2.9802	0.00931654
S100A4	0.738215	5.307	0.0462025
CALM2	0.737052	8.91335	0.0354715
LOC101929545	0.734161	5.5976	0.0411906
LOC100996273	0.714073	2.25445	0.0403265
TUSC1	0.694565	2.14393	0.0304694
GCNT1	0.672895	7.15072	0.0408617
RPL39L	0.65511	2.71741	0.0392824
PPFIA2	0.638087	1.08618	0.0261617
NDUFS4	0.626004	5.02934	0.0412227
RPIA	0.613366	2.26014	0.0455498
TBX18	0.612329	4.30508	0.0396601
PODXL2	0.606338	1.49999	0.0427423
ZNF502	0.586398	2.70937	0.0403774
NSD1	0.557989	7.01723	0.0427423
MMD	0.547113	7.65194	0.0459202
PFKM	-0.589307	4.34506	0.0459202
KIAA1211	-0.59374	3.09832	0.0459202
LGALS3	-0.599919	6.47569	0.0411906
PAN3-AS1	-0.640619	2.84418	0.0492321
ASAH1	-0.652978	11.1725	0.0441288
APOOL	-0.655434	6.16414	0.0411906
DOCK11	-0.66051	9.08847	0.0454285
CD99L2	-0.674473	6.16439	0.041583
POU2F2	-0.685555	4.79744	0.0427423
CD83	-0.690702	5.13432	0.0321536
RTKN	-0.697219	3.24585	0.0321536
PIGA	-0.703119	5.32186	0.0267179
XPNPEP2	-0.708215	1.49497	0.0462025
LIPA	-0.723912	11.2085	0.0472667
M1AP	-0.724843	2.72382	0.0464259
PHC1	-0.724932	5.43193	0.0403265
NXF3	-0.729635	4.43572	0.0265573
LINC00173	-0.737043	1.23761	0.0411906
INPP5F	-0.743697	7.49796	0.0411906
OFD1	-0.74845	5.77379	0.0201858
PHKA2	-0.750837	6.13596	0.0491731
GEMIN8	-0.758489	5.00039	0.0408617
WDR44	-0.763567	7.93296	0.0371328
DYSF	-0.763651	5.29352	0.0158167
PRKX	-0.764596	6.59044	0.0325779
MXD1	-0.787089	6.4514	0.03089
RFX4	-0.794276	1.38204	0.0462025
WBP5	-0.797958	6.68467	0.0131708
PROS1	-0.800695	6.21966	0.0462025
WWC3	-0.807393	5.5922	0.0363339
BEX4	-0.818113	6.19022	0.0421431
CCDC74A	-0.825605	1.25283	0.0316544
KC6	-0.846156	1.51243	0.041583
OPTN	-0.851121	5.37768	0.0403265
SMS	-0.861665	9.0163	0.00931654
ICAM5	-0.862486	1.47244	0.0408617
SH3KBP1	-0.876789	7.96447	0.0396601
SPINT2	-0.894667	4.67447	0.0131708
OLFML3	-0.900589	4.25042	0.0408617
MSL3	-0.902664	6.69405	0.0364667
CASK	-0.908192	4.90314	0.0332328
JAK3	-0.910794	3.29698	0.00503357
HLA-DPB1	-0.913952	1.96146	0.0172112
HLA-DQA1	-0.916784	1.56933	0.0267179
KIRREL	-0.926725	1.40488	0.0332328
NDRG2	-0.933134	2.98391	0.02107
RAB9A	-0.933914	6.52231	0.0207638
BCAN	-0.942238	1.89151	0.00772352
TYW3	-0.95723	4.86543	0.00500427
STAG2	-0.963518	9.04182	0.00772352
NGFRAP1	-0.977521	6.81129	0.00504746
CCRL2	-0.992675	4.01649	0.0332328
RPS6KA2	-0.994925	4.89583	0.0462025
MID1IP1	-1.00524	6.10556	0.00480748
ZNF528	-1.0177	1.8384	0.00964679
SLC9A7	-1.02936	5.8508	0.0223084
IQCK	-1.05141	2.69369	0.0492321
CD300LF	-1.06198	3.04841	0.00931654
ASMTL	-1.06705	3.43609	0.00931654
ZNF558	-1.08171	2.66326	0.00343392
CLEC2B	-1.08691	3.92818	0.0411906
FAM171B	-1.09718	4.23214	0.0455861
PPARGC1A	-1.1008	1.59578	0.0201858
TNFSF13B	-1.12436	5.81833	0.0403774
HLA-DPA1	-1.13809	3.51667	0.0304694
BHLHB9	-1.14767	2.57098	0.0152813
MFAP3L	-1.21448	3.07164	0.0152813
PDE4D	-1.2221	4.97979	0.0332328
GK	-1.24298	5.82538	0.0321536
SCRN1	-1.25784	4.691	0.00366892
MNDA	-1.26016	3.73002	0.000704701
CHIC1	-1.26432	5.20211	0.0408617
SPARC	-1.27529	6.9601	0.0332328
GBP2	-1.31803	4.4869	0.0361602
SYT11	-1.36034	3.63174	0.00239054
GVINP1	-1.38198	4.07736	0.0151598
EHD3	-1.38724	2.54326	0.00102368
S100A6	-1.45595	2.60706	0.0221771
KLHL13	-1.51472	4.69513	0.00931654
SORL1	-1.57965	5.26011	0.0455498
CALD1	-1.65775	3.68072	0.0253822
EMR4P	-1.66419	2.51173	0.00789799
OLR1	-1.68134	2.71375	0.0332328
ZNF619	-1.78963	2.64641	0.00118642
HIST1H1A	-2.10904	1.59986	8.39841e-06
CXCR4	-2.7625	2.8444	0.0265573

## Sheet: f-PD1 vs f-ISO1 iMGL IFN
	logFC	AveExpr	adj.P.Val
PAX8-AS1	5.01683	2.81302	1.42363e-06
CAT	4.31702	2.24673	9.62267e-06
ELAVL4	4.03103	2.62087	6.05311e-06
CEBPZ-AS1	4.0308	2.85177	3.71856e-06
LOC100289097	3.90316	2.11292	5.20738e-06
LOC101927382	3.77844	1.88392	9.39522e-05
PSMD5	3.77525	2.13388	1.42363e-06
PTCHD3P1	3.64797	1.79833	4.51032e-08
ZNF248	3.45335	1.78223	3.71856e-06
SLITRK4	3.38048	1.71971	4.0073e-05
FRG1B	3.30043	1.72248	9.12492e-05
PSMD5-AS1	2.26154	1.22061	0.00033483
POTEF	2.22025	2.40176	0.00203783
ALX1	2.06317	1.69787	0.00134562
THEM6	2.05999	1.31265	0.00115169
PAX8	1.99321	1.45913	0.00203783
LYNX1	1.98632	1.00332	0.0096037
FAR2P1	1.90071	1.65094	0.000527619
LOC202181	1.89831	1.2739	0.000906307
LOC102724409	1.723	1.34849	0.0140201
KCNMB3	1.6487	1.63849	0.00115169
MB21D1	1.62907	1.93121	0.00024418
TTC3P1	1.27061	0.826281	0.0105899
FAM225B	1.25207	0.755734	0.013844
CNTNAP4	1.16786	1.15552	0.0225695
EMB	1.072	1.62322	0.0062633
EHHADH	1.06785	1.16526	0.00321555
PRRG4	1.06125	3.45965	0.00868081
LOC100630923	1.05691	1.54157	0.0170234
BDH1	0.934656	3.62659	0.0346439
ZNF542	0.933739	3.16512	0.0120046
CHCHD2	0.933266	6.28851	0.0437175
LOC102723564	0.932537	1.29862	0.0478108
NUDT16P1	0.908016	0.594378	0.0101876
LY75	0.898087	5.48619	0.0488454
CYP2R1	0.893744	2.98717	0.0478108
NSMCE1	0.861447	3.80485	0.0170234
MS4A7	0.837782	4.03113	0.0490685
SCN1B	0.804564	1.92223	0.0488454
MT2A	0.770853	5.16319	0.0226705
FAM225A	0.751536	4.0662	0.0170234
KCNJ2	0.735426	5.41211	0.0281765
MSL3P1	0.696432	1.66363	0.0437175
RP11-344E13.3	0.624588	1.06084	0.0488454
ZNF502	0.593655	2.28199	0.0437175
KHDRBS3	0.558962	0.788613	0.0486398
ZNF200	0.507146	4.17902	0.0481342
TBC1D7	0.475256	1.74855	0.0440746
LOC101927085	-0.518904	2.45055	0.0309664
STS	-0.562597	5.99288	0.049566
MOSPD2	-0.572199	7.46662	0.034516
RPS6KA3	-0.58701	7.64113	0.0478108
TCEAL4	-0.597784	4.76902	0.0323754
CD99L2	-0.598658	6.64324	0.0478108
C10orf128	-0.605549	4.42619	0.0226705
ZNF528	-0.621	0.772266	0.0437175
KDM5C	-0.635205	6.44938	0.0488454
ASMTL	-0.644818	3.43501	0.0441672
GEMIN8	-0.651853	4.40987	0.0437175
CXorf38	-0.664726	6.93748	0.0323754
APOOL	-0.665552	6.13654	0.00949656
EHD3	-0.666417	1.50998	0.0490685
NKG7	-0.669656	1.13818	0.0163726
TM9SF4	-0.671424	6.5339	0.0140201
ATP11C	-0.683945	7.63161	0.049566
LIPA	-0.697034	11.0078	0.0488454
BHLHB9	-0.706342	1.85954	0.0323341
ARSD	-0.734354	6.03723	0.0437175
GK3P	-0.736521	3.91715	0.0163726
PTPRB	-0.749687	3.56206	0.0400978
MAPRE1	-0.752386	7.84343	0.0114833
GK	-0.757251	10.4338	0.0105899
SMS	-0.780637	7.88688	0.0259291
USP11	-0.782013	5.86333	0.0266367
ARHGAP6	-0.783129	4.88134	0.0300838
TCEANC	-0.788247	3.34719	0.0478108
SH3KBP1	-0.7955	8.01319	0.0410601
BEX4	-0.80306	5.33629	0.034516
STAG2	-0.816377	8.56012	0.0188214
RAB9A	-0.818578	5.79297	0.028116
COMMD7	-0.821838	5.32698	0.0170234
NXF3	-0.837676	2.84284	0.0140201
CYBB	-0.840677	12.517	0.0470402
FERMT2	-0.846877	4.21808	0.028116
HM13	-0.865612	7.83944	0.034516
SCRN1	-0.914702	6.29152	0.0142085
ZNF558	-0.930487	2.47503	0.0188214
MID1IP1	-0.96136	5.89222	0.0336366
CHIC1	-0.999102	4.21921	0.0130014
TYW3	-1.00031	4.56603	0.0140201
PRPS2	-1.04845	6.67501	0.0370968
NDRG2	-1.05864	1.98275	0.0370968
SYT11	-1.3438	3.36471	0.0323341
ZNF619	-1.6266	2.31349	0.00323982
S100A6	-1.79831	3.77217	0.00142056

## Sheet: f-PD1 iMGL VEH vs IFN
	logFC	AveExpr	adj.P.Val
PCDH12	5.80606	3.62458	4.94318e-09
LGI2	5.33177	3.33812	1.04175e-08
HIST1H3B	5.29776	5.29893	1.16124e-08
TOP2A	5.26373	7.21117	8.13957e-08
HIST1H1B	5.23115	5.44353	4.45347e-08
CD163L1	5.21707	5.58763	3.46705e-08
LYVE1	5.11654	3.23484	3.00003e-09
MKI67	4.88305	7.20264	1.45747e-06
CD28	4.83077	3.80402	3.98267e-08
CENPF	4.81771	6.2935	5.34958e-06
HIST2H3C	4.79596	3.86228	3.6793e-05
HIST1H3G	4.74251	4.03178	1.16124e-08
HIST1H2AI	4.71707	5.23145	1.04175e-08
ASPM	4.71622	5.90377	2.82475e-06
ANLN	4.70995	5.63916	3.70756e-07
S1PR1	4.66648	3.28554	8.33316e-09
RRM2	4.60334	5.66314	1.83214e-07
CDK1	4.58652	5.29678	1.3797e-07
HIST1H3F	4.55426	4.40624	2.92196e-07
GPR183	4.48854	3.37709	7.29043e-08
GNG2	4.48137	5.74275	1.39285e-09
TYMS	4.38326	4.5766	4.3948e-08
ZNF704	4.35723	5.56737	2.65252e-07
HIST1H2AH	4.2666	4.30456	1.28702e-07
HIST2H4A	4.22073	3.62584	0.000111037
F13A1	4.21845	9.38288	6.54232e-06
HRH1	4.21499	5.05975	1.82995e-06
IQGAP3	4.18707	4.01134	3.06551e-07
KIF20A	4.16588	3.4386	3.79292e-06
HJURP	4.11079	3.72206	9.49706e-08
E2F8	4.10364	3.34565	1.80907e-08
HIST1H2BM	4.08956	3.62493	7.11434e-08
ABCG2	4.08651	4.36609	4.29729e-08
KIF11	4.05576	5.6562	4.28934e-08
HIST1H2BI	4.04865	4.24236	1.36035e-07
HIST1H2BL	4.04611	4.0181	9.0705e-08
HIST1H2AG	4.03962	5.60733	1.96731e-07
PRC1	4.00272	4.86245	1.52576e-07
BUB1B	3.99026	4.43163	8.50796e-07
NCAPG	3.97462	5.30705	1.88381e-07
DEPDC1	3.97291	3.63527	9.91241e-07
ESCO2	3.96838	4.03928	2.77641e-07
KIF4A	3.96169	3.75547	7.05822e-07
FAM111B	3.95364	3.25934	2.17991e-06
ESPL1	3.95227	3.61855	6.60435e-07
HIST1H4D	3.94757	4.54376	2.41325e-07
KIF15	3.93948	4.03039	1.16124e-08
SEPP1	3.90614	9.12638	1.68612e-05
HIST1H1D	3.8634	5.06101	2.59461e-06
TRDN	3.8492	3.02242	1.0475e-06
BIRC5	3.84026	3.31603	1.10434e-07
STMN1	3.80812	5.3694	3.05755e-06
KIF23	3.80527	3.92406	1.84402e-06
CKAP2L	3.80519	3.82095	3.98267e-08
HIST1H4L	3.79662	3.90617	5.12091e-08
HIST1H2BH	3.79435	4.22376	1.2679e-08
DTL	3.7919	3.75512	4.34128e-06
HIST1H2BF	3.78339	4.91957	4.47748e-07
CCNE2	3.78257	3.70419	1.7353e-05
KIFC1	3.77409	3.33461	4.69023e-08
HIST1H3J	3.76297	4.13317	4.52026e-07
DLGAP5	3.7604	3.66487	4.15503e-06
KIAA0101	3.73459	3.57276	1.09273e-07
GTSE1	3.69727	3.58204	1.55854e-06
MYBL2	3.69435	3.65747	1.05939e-06
ATP6V0D2	3.68746	6.53497	1.36607e-06
HIST2H3A	3.68486	3.76592	0.000148215
KIF2C	3.6665	3.8894	2.55628e-06
HIST1H2AB	3.6613	3.68168	1.62858e-07
E2F7	3.66013	2.797	3.6483e-07
HIST1H2AM	3.65289	5.37381	8.50604e-07
TPX2	3.64482	4.45714	8.68925e-07
HIST1H2AJ	3.63265	3.25595	7.26928e-09
SYT1	3.62096	2.53724	5.3763e-07
DIAPH3	3.62075	3.79731	2.39694e-08
HIST1H4C	3.61747	4.74694	6.18743e-06
TICRR	3.60829	3.38064	1.25013e-07
MAMDC2	3.60311	2.24648	1.17781e-07
KIF14	3.60092	4.28484	3.37643e-06
HIST1H3E	3.59689	3.92823	3.8336e-07
HIST1H3H	3.5955	4.83218	3.00967e-06
CCNA2	3.59479	5.01476	6.53792e-08
MRVI1	3.58874	2.81947	2.32325e-08
HIST1H3I	3.56879	4.50563	3.95534e-07
CDKN2C	3.5677	3.2252	3.07009e-07
GABRA3	3.54188	2.90062	4.47748e-07
HIST1H4F	3.53202	3.69736	1.6318e-07
CD200R1	3.51984	4.95489	1.71053e-05
SPC25	3.49925	2.87156	6.1708e-08
CIT	3.49153	4.99218	1.3095e-06
AURKB	3.48061	2.9365	2.22682e-07
KLRK1	3.47311	2.70022	3.80758e-07
GALNT18	3.4703	2.42682	7.11434e-08
EXO1	3.45187	3.37712	1.72286e-07
NUSAP1	3.41805	5.70551	5.63556e-07
TK1	3.41045	3.54551	5.16496e-07
CCNB2	3.39209	3.8119	3.52926e-06
TNFRSF11A	3.38843	5.45171	8.45405e-08
KLRC4	3.38573	2.28816	5.39241e-08
NDC80	3.38061	3.83089	2.97434e-06
WLS	3.37986	3.45962	5.15373e-08
KLHL13	3.37918	2.25984	1.52435e-07
SRGAP1	3.37589	3.83393	1.79979e-06
TMEM106C	3.37244	3.93093	4.39736e-08
DEPDC1B	3.36058	3.1966	1.43873e-07
TLR5	3.35953	4.06515	9.49449e-07
HIST1H3D	3.34427	6.22713	5.44067e-07
CEP55	3.33765	4.49498	7.99688e-07
HIST1H2AL	3.3277	2.85612	5.63924e-09
MYBL1	3.32708	2.94804	4.52026e-07
RTKN2	3.32597	2.2196	2.27488e-06
POLQ	3.32446	4.9636	1.5225e-07
NUAK1	3.3192	3.7638	6.25815e-08
AGR2	3.31214	3.50407	4.89054e-06
SKA1	3.31105	3.07321	6.60435e-07
HIST1H2AE	3.30279	5.67711	3.64869e-06
NEK2	3.30003	2.76258	1.39665e-05
FSCN1	3.29944	6.61626	5.85263e-05
SH3PXD2A	3.28653	6.13756	2.38242e-06
WEE1	3.27824	3.47699	2.26561e-07
ZWINT	3.27289	4.08149	8.68325e-09
COBLL1	3.27084	2.74985	6.02441e-06
KIF18B	3.26943	2.551	1.52576e-07
HIST1H4I	3.26488	3.83847	1.94374e-06
HIST1H4H	3.2589	3.98634	2.38714e-07
SLC11A1	3.25551	3.54857	2.68945e-06
KITLG	3.25209	2.70042	2.83577e-07
CTNNAL1	3.23782	3.22464	7.29357e-07
FAXDC2	3.22979	3.01813	3.09595e-05
MCM10	3.22894	2.97086	5.02572e-06
TCF19	3.22439	3.90201	9.5537e-07
WDR76	3.20007	3.67168	8.85064e-06
CDCA5	3.19978	3.07551	4.28748e-08
HIST1H4A	3.19899	2.30735	9.89558e-09
PKD1L3	3.17848	2.56381	9.5233e-07
CASC5	3.15667	5.98642	4.66379e-07
HIST2H2AB	3.1483	4.08817	4.88812e-06
LILRB5	3.14697	5.8335	1.78127e-06
CDC20	3.13907	2.57829	1.43489e-05
MS4A4A	3.13145	6.53872	2.53166e-07
TMEM71	3.12821	2.41927	2.18306e-05
HIST1H2BO	3.11401	3.25305	1.01227e-06
NUF2	3.11191	3.48635	3.0173e-07
CDC25C	3.09751	2.57031	7.57004e-07
HIST1H2BJ	3.09616	5.72813	9.0255e-07
FGL1	3.09031	5.10107	7.03511e-07
ERCC6L	3.08999	2.62796	1.10434e-07
UBE2C	3.08216	2.62958	6.26849e-06
NCAPG2	3.08079	5.25747	4.29729e-08
TTK	3.07754	4.29582	1.24064e-06
ZNF367	3.07492	3.46182	6.02441e-06
CENPM	3.06238	2.396	5.89053e-09
CDCA7	3.06046	2.77889	6.3337e-06
CDCA2	3.05818	3.97972	4.59728e-07
SKA3	3.0579	3.43687	3.46456e-07
HTR2B	3.05234	2.0635	5.88493e-07
RGS18	3.05139	3.99516	9.29816e-06
FOXM1	3.04538	3.34733	1.28702e-07
FGFR1	3.04209	3.6878	3.68966e-09
AFF3	3.04089	2.16555	8.37019e-07
NCAPH	3.03109	4.23833	3.07767e-08
NID1	3.02997	2.98093	2.63654e-07
SESN3	3.02759	6.27767	1.78836e-05
CDC6	3.02688	3.3877	1.47467e-05
UHRF1	3.02637	3.87899	2.27488e-06
HIST1H1C	3.0216	6.39634	8.051e-06
GSDMA	3.01628	2.32518	5.1732e-06
PLK1	3.012	2.94816	6.28486e-05
CLSPN	3.00364	4.96633	2.89534e-06
CHEK1	2.99736	3.45303	5.05217e-07
LIMCH1	2.98848	3.01756	2.4489e-08
F2RL3	2.9862	2.2288	2.54667e-07
HIST1H2BE	2.97584	3.68592	2.60366e-07
RAD54L	2.95741	2.37121	1.51891e-06
E2F2	2.95691	2.46486	1.68008e-06
SPC24	2.95453	2.30902	4.39736e-08
PDK4	2.95115	2.76293	5.52243e-05
DGKI	2.92909	2.46061	3.14801e-06
IGF1	2.91762	6.46081	0.000300722
NFIA	2.91227	2.95143	7.13323e-08
HIST1H4B	2.90798	4.04333	8.70779e-06
CENPK	2.9062	3.8148	2.26561e-07
SGOL1	2.89826	2.90336	1.93269e-07
GPSM2	2.89271	3.62483	1.22821e-06
FANCI	2.88415	4.75353	3.50777e-08
RND3	2.88222	3.45012	0.000183392
AMPD3	2.8586	5.13035	2.23931e-06
ASF1B	2.85452	3.4335	1.02456e-06
HIST1H2BG	2.85316	5.15606	1.55854e-06
PDGFC	2.84922	4.29924	1.50455e-05
ARHGEF39	2.83742	2.30604	7.87801e-08
COLEC12	2.83623	5.92876	9.10342e-06
FAM13A	2.83433	5.78988	4.05781e-07
CDKN3	2.83327	2.8588	3.6708e-06
TROAP	2.8266	2.34277	2.13631e-05
HELLS	2.82627	5.22342	1.51238e-06
APOBEC3B	2.81953	3.44719	7.1705e-06
NEIL3	2.81502	2.76217	3.05628e-07
DAB2	2.80919	10.6291	9.1174e-08
MGLL	2.80889	4.13776	3.56672e-07
PLXNA2	2.80861	2.89107	6.3324e-05
CDCA8	2.79914	3.46287	4.1898e-06
CNRIP1	2.79874	4.64156	1.68008e-06
CDC45	2.7958	2.59942	1.11326e-05
INSR	2.77689	4.03994	1.15522e-06
XYLT1	2.77279	3.11596	4.47941e-07
CENPU	2.76929	5.09424	9.61455e-07
PID1	2.76662	1.90302	8.22238e-07
HIST1H2BD	2.76349	4.86545	5.1732e-06
BUB1	2.7414	4.94705	2.2901e-06
FIGN	2.73985	2.67841	1.28522e-06
HIST1H2BN	2.73448	3.58372	3.94086e-08
MS4A7	2.73345	5.95921	7.10688e-08
FGD5	2.73126	3.5586	1.70862e-05
PLEKHG3	2.72843	2.55431	2.60366e-07
CDCA3	2.71545	2.44283	3.33536e-07
TNFRSF21	2.70919	4.97146	3.81318e-07
C5	2.70482	4.10969	1.01181e-06
PGA5	2.70149	2.96507	4.32881e-06
MELK	2.70103	4.42557	2.08382e-07
HIST2H4B	2.68626	3.95047	0.00227792
MMD	2.68434	6.45062	1.83966e-08
CDC25A	2.64863	2.6568	1.05008e-05
BRCA1	2.64372	5.48624	1.71193e-06
MAD2L1	2.64034	3.7863	8.05811e-08
EPAS1	2.63293	6.75735	4.63951e-06
FAM83D	2.6247	2.26383	6.8005e-05
HIST1H4J	2.59866	5.98275	8.051e-06
ARL4C	2.59126	4.87175	6.66532e-06
CCNF	2.59088	3.59461	1.51238e-06
THBD	2.59022	3.33145	0.000617509
DUSP27	2.58992	3.24383	5.55434e-05
SDC2	2.58671	4.58777	9.10169e-05
KIAA1524	2.5861	4.86712	6.5936e-07
SLC7A8	2.58485	6.67371	0.000171962
MCM7	2.57601	4.798	2.56917e-06
FBXO43	2.57139	1.98852	2.38261e-06
HIST1H3C	2.57081	2.02409	5.09899e-08
KANK2	2.55902	4.02329	6.20027e-06
ZNF395	2.54922	3.18448	3.6972e-06
SSBP2	2.54836	5.06619	2.7699e-06
HIST2H2BF	2.53359	5.02092	4.53731e-05
BMP2	2.53226	3.16116	4.19338e-05
GJC1	2.529	2.46946	2.6399e-06
C21orf58	2.52862	2.63697	1.07634e-06
RACGAP1	2.52568	5.03608	3.80686e-07
GPC6	2.51996	3.58365	1.6412e-05
LOC101928228	2.51747	2.7748	9.59967e-06
H2AFX	2.51394	4.77177	1.36035e-07
HMGB2	2.51265	5.65427	3.88045e-06
USP53	2.5109	5.3284	2.48032e-07
PKMYT1	2.5056	2.08745	1.57885e-06
DNM3	2.50169	2.55846	1.11728e-07
MTSS1	2.49438	6.85422	5.43454e-05
VNN1	2.48469	2.17755	0.000194293
EMP1	2.48181	4.26491	0.00182035
LOC102724281	2.47858	2.37389	8.51742e-07
C1orf112	2.47572	4.37733	1.33003e-07
ASIC1	2.47483	1.95944	2.13676e-07
CCNB1	2.47282	4.59206	0.000131706
HIST1H2AK	2.47028	2.57881	6.54066e-06
ARHGAP11A	2.46705	5.29628	6.00714e-06
MCM4	2.46329	6.13661	1.50175e-05
RAPH1	2.4593	7.45917	3.24581e-06
SIDT1	2.45648	1.93062	3.21374e-07
ARMC9	2.45376	3.9499	0.000141806
KDR	2.44448	1.86866	4.63951e-06
KLRC4-KLRK1	2.43357	1.68918	0.000208949
CENPA	2.42267	2.49006	2.21242e-06
HIST1H2AD	2.41325	3.42598	5.4772e-05
C20orf197	2.41229	2.42729	0.000285682
FAM212A	2.41101	2.28014	1.92734e-07
PAQR7	2.40928	3.24806	3.89337e-06
PGA3	2.40763	3.16811	6.54563e-06
BNC2	2.40576	4.40755	1.30386e-07
NAV1	2.40418	4.84873	2.03805e-05
ENC1	2.39842	3.90311	0.000352116
RGCC	2.39453	3.34167	0.00247642
CACNA2D3	2.39137	1.65481	6.2108e-07
ORC1	2.39115	3.07519	2.12043e-05
CENPI	2.38316	4.09085	4.59728e-07
CR1	2.38255	3.0669	0.000220564
HIST1H3A	2.38185	2.45594	4.14517e-06
EME1	2.37836	2.29515	3.09943e-07
GSG2	2.37724	2.37068	2.22853e-07
ATP9A	2.37721	3.27749	0.000138607
CD163	2.37316	8.4385	1.90183e-06
LINC00472	2.3698	2.08563	2.22912e-07
HIST1H4K	2.36877	3.31659	0.000386217
XRCC2	2.3662	2.65624	5.80952e-06
APPL2	2.36419	6.54631	1.36035e-07
CCDC170	2.36244	5.00428	1.11728e-07
GPX8	2.36011	1.94965	8.29742e-06
SESN1	2.35968	6.33776	1.14484e-05
DHFR	2.34513	5.50402	8.85729e-06
CD9	2.34489	4.27034	0.0149694
PDE3A	2.34414	2.19382	1.52325e-05
CD93	2.34396	6.88701	0.000155379
TRIP13	2.34302	3.31303	1.52435e-07
LPL	2.34069	6.78277	1.09992e-05
PLK4	2.33908	4.21097	4.70715e-08
LOC81691	2.33549	2.98786	2.77858e-07
HIST1H4E	2.33152	5.03848	4.04631e-06
MICAL2	2.33089	5.25514	2.87173e-05
CENPE	2.33027	6.40759	4.36978e-05
SRGAP3	2.32695	5.08987	5.11878e-06
IGFBP4	2.32561	6.82641	2.02872e-05
IER3	2.32544	2.47321	7.2373e-05
KLF12	2.32169	1.86754	1.68922e-05
ATAD2	2.31498	6.51419	2.06424e-06
SGOL2	2.31174	5.37362	1.94591e-06
PIK3IP1	2.30948	4.59789	0.00382851
CDT1	2.30466	2.07057	1.60326e-06
TP53I11	2.29997	3.86588	4.61117e-06
PGA4	2.29876	3.44021	1.50827e-06
CCDC152	2.29233	2.01543	2.47383e-05
IRS2	2.28882	3.62307	2.25323e-05
RFC3	2.28509	4.40524	1.77825e-06
ZNF608	2.28282	2.28106	1.30107e-06
PBK	2.26964	1.84152	5.51937e-07
BIN1	2.2673	4.56046	1.74175e-07
FAM64A	2.26071	1.91949	1.67326e-05
SOBP	2.26047	1.92652	3.12779e-06
LDLRAD4	2.24928	5.78471	8.05811e-08
FAM101B	2.24917	4.44143	0.000398676
ORC6	2.24241	3.17014	2.31017e-06
SPAG5	2.2415	5.47291	1.09932e-05
FEN1	2.24112	4.27762	1.18874e-05
FAM198A	2.23949	1.89936	3.54295e-06
BCL2	2.23636	3.20653	0.000113585
GLIPR1	2.23094	7.5778	6.06219e-06
FAM198B	2.2303	7.19159	3.87035e-07
HIST1H2BC	2.22431	6.54044	9.03843e-06
RP11-838N2.4	2.22378	3.82656	5.98665e-06
SORCS1	2.22302	2.14461	5.28486e-07
PON2	2.22274	4.86836	1.25242e-07
HPSE	2.21869	4.64902	4.27629e-06
TRIM59	2.21608	4.40274	1.77206e-06
STIL	2.21497	4.65254	2.26561e-07
DEPTOR	2.21241	2.89791	8.88485e-07
C18orf54	2.20474	4.01204	1.33013e-06
KIAA1671	2.20032	4.14871	9.00193e-05
GFRA2	2.19982	2.64883	2.847e-05
TMEM26	2.19684	3.52471	4.46422e-06
CX3CR1	2.1966	1.57857	0.00153606
HS3ST2	2.19313	3.13526	0.000528024
TAL1	2.19169	3.96329	0.000132588
LTBP2	2.18642	2.6713	2.18306e-05
EEPD1	2.18611	4.73188	5.25057e-07
LOC101928101	2.1737	1.96076	3.27077e-06
RAD51	2.17208	2.66245	6.53028e-06
SHCBP1	2.17037	5.0327	1.55854e-06
CYBRD1	2.16688	6.17119	0.000224254
MYO7A	2.16368	5.79469	2.59461e-06
GINS2	2.15607	2.21995	2.68758e-05
EFHC1	2.15454	2.67824	1.17749e-06
DDX12P	2.15266	3.15936	3.966e-06
HIST2H3D	2.14968	2.19113	7.38608e-06
POLE	2.14765	5.74068	1.13875e-07
PRTFDC1	2.14491	1.82344	1.94293e-06
ANKH	2.13364	6.17643	3.89337e-06
MMS22L	2.12822	5.17165	1.28725e-05
SMARCA1	2.12543	4.05137	6.87899e-05
ANTXR1	2.12348	3.72746	1.72178e-05
SLC22A23	2.11283	4.27883	0.000131075
ETV1	2.1107	3.69889	0.000187926
OTOA	2.09761	2.25462	5.73369e-07
CCDC150	2.09335	3.11068	9.71092e-06
DMD	2.09251	2.84416	5.81329e-05
CLEC5A	2.067	3.97581	0.00639789
HIST1H1E	2.06603	7.1766	0.000113568
CMBL	2.06563	2.48437	3.66205e-06
FNBP1L	2.05757	4.36158	2.85164e-06
GPR137C	2.04942	2.60708	2.95538e-06
MS4A14	2.04563	3.67939	7.33596e-05
TOX2	2.04147	1.69877	2.34329e-06
BLM	2.03542	4.90802	2.2597e-06
GINS4	2.03386	2.92112	6.99346e-06
GINS1	2.03017	4.40109	1.43039e-06
DISP1	2.03008	4.84485	1.83803e-05
CALM3	2.02987	8.31991	3.22294e-06
FBXO5	2.02779	4.5477	1.25141e-06
HIST1H2BB	2.02586	1.70267	5.37788e-07
HIST1H2AC	2.02373	5.77657	2.32902e-05
KIF24	2.02318	3.43943	1.85367e-06
HMMR	2.02092	5.58433	1.72169e-05
HTATSF1P2	2.02025	3.79051	2.26561e-07
CSF2RA	2.01703	4.91072	0.000340419
GAPT	2.01452	2.12457	0.000339543
RECQL4	2.01063	2.5066	2.39749e-06
TSPAN15	2.00895	4.83223	4.98592e-07
MNS1	2.00736	2.38851	1.47467e-05
MAP7D3	2.0072	3.86939	7.29846e-07
EMB	2.00442	3.36839	7.86331e-07
FANCD2	2.00372	4.96407	1.35054e-07
ALDH7A1	2.00367	4.76206	1.51238e-06
GNG12	2.00028	5.91513	3.48503e-07
MERTK	1.99896	6.22943	1.52197e-07
SEMA6B	1.99632	2.33247	1.46863e-05
CC2D2A	1.99049	2.25373	3.325e-05
TMPO-AS1	1.98413	2.53837	2.29347e-06
PLEKHA1	1.98376	5.82607	3.42844e-05
DHRS3	1.98277	5.03494	8.43248e-05
CCDC15	1.98203	3.41469	1.40238e-07
LOC101928230	1.97704	3.43735	2.60366e-07
MCM8	1.97695	3.98738	5.81684e-06
PCSK6	1.97531	2.99988	0.000472083
OIP5	1.96898	1.89341	7.27117e-06
E2F1	1.9686	2.25846	2.13768e-05
BASP1	1.96426	3.38077	0.000593751
WDR34	1.96415	2.1874	3.8265e-06
LINC00671	1.96399	1.47374	3.17022e-07
FSBP	1.96247	3.54083	0.0118975
FANCB	1.95883	3.32181	0.000212748
EGFL7	1.95708	4.0023	2.28866e-06
HRH2	1.95509	3.41151	4.31709e-06
SFXN2	1.95164	3.55712	8.6195e-08
GGH	1.95076	4.32287	3.92126e-06
NLRP1	1.9447	3.5853	1.25056e-05
MAGI1	1.94468	2.94591	3.0174e-05
SGPL1	1.94221	7.68022	4.429e-07
SYT6	1.94171	2.18671	6.75408e-06
APBA1	1.93972	5.02696	7.84794e-07
CBX7	1.93843	2.28506	2.33434e-05
ADTRP	1.93626	1.43215	2.59461e-06
MND1	1.93513	1.67695	7.08409e-07
SLITRK4	1.93329	4.53768	5.6643e-05
NAV2	1.93257	2.65736	0.00101371
CLMN	1.93223	2.91887	1.93094e-05
LOC102724951	1.93184	3.10638	0.00372957
WDR62	1.93027	2.49599	1.43587e-05
AMOTL1	1.92553	1.69737	1.73916e-06
MMRN2	1.92436	3.32976	3.10718e-05
EDA	1.92345	3.65391	1.51238e-06
HBEGF	1.92204	2.03856	0.000777095
KIF22	1.92192	4.26561	2.03746e-06
ABCG1	1.92094	3.35316	7.45435e-06
TNFAIP8L3	1.91702	1.95483	6.0053e-06
DIP2C	1.91637	3.3672	0.00156607
MTUS1	1.91109	6.72671	1.90183e-06
LOC653786	1.9102	2.13701	2.29193e-05
FAM177B	1.90434	1.50046	6.0723e-05
NCAPD2	1.90348	6.31622	3.70131e-06
RYR1	1.90306	5.63659	0.00187015
CENPO	1.90219	3.94786	3.43637e-07
FILIP1L	1.90216	3.72446	9.13317e-07
PXN	1.89594	4.48601	0.000111791
TTC28	1.89365	4.22967	0.00042063
NBL1	1.89121	2.75361	4.66422e-05
WDR91	1.89067	4.88482	5.46524e-06
MCM2	1.8888	4.83948	0.000127539
ACVRL1	1.88711	2.92343	0.000167458
HPGDS	1.88697	6.28528	6.71418e-06
ABCA1	1.88348	8.59933	0.000278201
WDHD1	1.8826	4.58601	1.75004e-05
KCTD7	1.87678	5.33985	9.01647e-07
RASL11A	1.87315	1.60366	4.30838e-06
ZNF660	1.86777	2.80958	3.4428e-06
ZNF112	1.86449	3.00436	1.45203e-07
CD109	1.86297	4.83709	0.0367626
ZNF695	1.85922	1.6563	9.5233e-07
CDC7	1.85375	2.6734	6.64731e-07
PARPBP	1.84885	4.11477	2.31162e-06
WBP5	1.84655	5.32612	9.09986e-06
NRP1	1.84634	10.0469	2.33273e-07
CDKN2B	1.84603	3.21875	0.00112265
DNA2	1.84591	3.84388	8.88699e-06
LINC00639	1.84545	1.87459	0.000652314
DEPDC7	1.84442	2.83719	2.28866e-06
SLC18B1	1.83975	5.21478	0.000621219
SCMH1	1.83966	2.96247	1.4121e-05
CELSR1	1.83865	3.86286	0.000664625
SHMT1	1.83835	3.98888	9.03529e-06
SCAMP5	1.83369	4.28903	9.12121e-07
GLCCI1	1.83345	4.55345	1.01507e-06
KIAA1147	1.83308	6.49437	1.59784e-05
MMP9	1.83288	4.5859	0.0197241
PLEKHG5	1.83216	3.7637	0.000370066
PHF19	1.82996	4.42188	1.72113e-06
SPARC	1.82979	5.40628	4.84263e-05
PRKACB	1.81626	6.41316	2.29796e-06
EML5	1.81592	1.83372	1.07994e-05
MXD3	1.81571	2.41104	4.86507e-06
GYPC	1.81017	5.54105	7.60998e-07
SMC4	1.80544	6.9603	2.02872e-05
CCDC14	1.80522	5.32697	6.95693e-06
ITGB5	1.7987	7.1258	8.87059e-05
POLE2	1.79817	2.34909	3.41601e-05
MAP2K6	1.79422	2.15663	1.02371e-05
CDCA4	1.79258	3.27236	1.15485e-06
HIST1H2BK	1.792	6.39107	1.32514e-05
ITGA9	1.78837	5.02586	6.2108e-07
RP11-65J3.1	1.78741	1.70464	2.60895e-07
NAV3	1.78718	2.14817	0.000488754
EVC	1.78627	3.11423	1.22028e-05
TNS1	1.7811	2.62279	0.000195791
TRAIP	1.77643	2.05538	1.36452e-06
CPM	1.77466	6.11262	0.000316389
CHAF1B	1.77439	2.4501	4.82361e-05
RRM1	1.77159	6.24757	1.28542e-06
PLB1	1.7712	3.69359	6.43379e-06
GPR125	1.77096	2.6566	1.50244e-06
LOC101929986	1.76701	1.58748	4.33636e-07
HOMER3	1.76432	3.81079	5.28486e-07
REPS2	1.76254	4.73995	2.74012e-05
KIF18A	1.76076	3.73309	0.000332362
TOM1L1	1.76061	2.24738	5.51937e-07
KIAA1211L	1.75585	2.08785	7.73782e-06
UBE2T	1.75232	2.94461	2.15288e-06
LIG1	1.75215	4.89924	1.03256e-06
DTX1	1.74898	1.59599	2.53187e-05
AUNIP	1.74632	1.86647	1.70986e-06
SMC2	1.74525	6.84049	1.14851e-06
SLC4A7	1.7422	7.13361	1.86416e-06
MYEF2	1.7368	2.70742	0.0132934
TPCN1	1.73602	6.0254	0.000109266
FPR3	1.73503	3.77595	0.000111886
TACC3	1.73118	5.31407	3.14801e-06
LOC101928054	1.72448	4.92628	1.30149e-05
INCENP	1.7241	4.99185	1.26125e-06
SPATA7	1.7208	3.77936	0.000114495
CACNB4	1.72025	2.64098	5.04639e-05
PTPN13	1.71737	2.27418	0.000140872
FABP3	1.71676	3.99457	0.000763196
TESC	1.71448	4.51808	0.000229378
PDE9A	1.7141	2.62435	9.65004e-05
MAF	1.71174	9.14902	1.94374e-06
PAPSS2	1.71031	3.82625	0.000399288
ITM2C	1.7087	4.51252	5.43988e-05
CKAP2	1.70833	6.45274	7.30581e-05
GAS5	1.70727	4.08088	3.5068e-06
CTSV	1.70537	1.93751	0.000278656
GINS3	1.70365	3.01891	5.05972e-06
C11orf45	1.70046	4.23836	7.68023e-05
LOC100506538	1.69863	2.03652	4.21344e-06
LRIG1	1.69854	2.42711	1.04401e-05
NAALAD2	1.69816	3.71916	0.000163762
SLC41A1	1.6978	3.65667	1.53545e-07
MCM6	1.69742	5.64328	2.28258e-05
SYNE1	1.69736	6.84121	0.000120717
FANCG	1.69577	3.68004	6.14427e-06
NEURL1B	1.69562	1.38096	0.000399504
STAB1	1.69465	11.2163	3.30663e-06
GGTA1P	1.69334	5.58717	0.000270603
RASAL2	1.69076	6.60794	0.000100065
NGFRAP1	1.6904	5.45244	1.89189e-05
ARHGAP24	1.68707	1.5675	3.38633e-06
RAD51AP1	1.6841	5.58075	1.97534e-06
SEMA3A	1.6783	1.78795	0.000308383
RBFOX2	1.67616	3.6935	9.43598e-06
TSPAN5	1.67599	1.79275	9.48512e-05
MGAT4A	1.66884	7.58848	2.06238e-05
RELL1	1.66859	5.03615	5.46524e-06
RASAL1	1.66831	2.92365	3.60089e-06
CCDC34	1.66585	2.91412	6.7562e-06
RAD54B	1.66316	4.55408	0.00011421
CHTF18	1.66171	2.95503	8.12269e-06
CRHBP	1.66052	2.15214	5.3763e-07
RTTN	1.66013	4.94316	9.12121e-07
PLAU	1.65922	3.98007	0.000327335
AKAP6	1.6592	5.03306	0.000501908
EPN2	1.65699	3.61964	5.74053e-06
LRP3	1.65632	3.54115	2.03746e-06
PLEKHA5	1.65616	3.04152	0.000617937
PSRC1	1.65344	2.94052	1.42999e-05
MPDZ	1.65307	5.22445	4.46178e-05
AC074289.1	1.65211	3.24455	2.39749e-06
AP2A2	1.65157	7.06243	2.36352e-06
CTTNBP2	1.65075	6.36404	2.59561e-05
SH3RF3	1.65056	3.1915	8.50066e-05
PTGFRN	1.64796	5.2244	9.536e-06
FBXO17	1.64051	1.49153	0.000645903
LOC102724661	1.63739	1.24994	7.38608e-06
WDR52	1.63682	3.3368	0.000121105
QPRT	1.63577	4.34946	5.68154e-05
CYP1B1	1.63551	5.50541	4.20722e-05
HTR7	1.63178	5.08889	4.13114e-05
SHB	1.63143	3.14711	1.23137e-06
SERINC5	1.63043	6.04743	6.75271e-06
GPR34	1.62788	8.54486	1.29167e-05
STK32B	1.62781	2.0281	2.56695e-05
HADH	1.62689	5.83376	8.37019e-07
ARHGAP20	1.62539	2.05903	6.32746e-05
IFT122	1.62477	3.89496	1.92017e-06
SLC16A10	1.6244	2.09205	0.00226091
MCM5	1.62439	4.92272	3.63185e-05
LBH	1.62389	2.85329	0.000996192
AGAP1	1.61633	3.53163	5.21571e-06
REEP1	1.61333	1.37597	8.7992e-05
CDR2L	1.61233	2.05521	4.10224e-05
RNF141	1.61148	6.06873	3.90776e-07
SKIDA1	1.61074	2.05027	0.0015146
FRMD4A	1.61048	6.22607	8.82732e-07
ABCC5	1.60926	7.47201	0.000265348
ARHGAP19-SLIT1	1.60813	1.45862	0.000157101
EMC3-AS1	1.60734	2.79005	2.77782e-05
TMPO	1.60478	7.34754	7.81525e-07
MRO	1.6021	2.89613	0.000135704
MTSS1L	1.60179	2.67267	0.00130704
MAP4K4	1.60087	7.33789	2.05978e-06
SLC40A1	1.59628	8.93377	0.00982855
POTEF	1.59606	4.46963	0.00027639
ITSN1	1.59236	7.40372	1.39473e-06
EMP2	1.59144	1.38696	1.41685e-06
PARP2	1.58701	3.93674	4.64487e-06
SLC16A7	1.58494	5.85217	0.000410232
PCLO	1.58264	4.65293	1.36317e-05
PDCD4	1.58072	6.33299	0.00324449
CTDSPL	1.57712	2.75687	6.65878e-07
ATRNL1	1.57372	3.00729	0.00092841
MORC4	1.57079	3.02097	3.94557e-05
CD14	1.5672	8.67695	4.79421e-05
LIN9	1.56395	3.1796	3.49478e-06
PHACTR1	1.55994	2.69367	2.92119e-06
SCML2	1.55349	1.48554	2.32418e-06
ABLIM3	1.55076	4.20612	4.42209e-05
CRYBB1	1.5501	3.63037	5.34958e-06
HIVEP1	1.54837	5.25687	1.98967e-05
LFNG	1.54837	1.88793	7.2423e-06
SLC25A40	1.54818	5.37355	7.53826e-06
C17orf53	1.54632	2.1904	5.42549e-06
DDX11	1.54479	3.7142	4.00944e-06
ZNF730	1.54135	2.66718	5.19658e-07
WHSC1	1.54094	6.45975	1.42953e-06
LOC374443	1.53965	4.83751	1.41685e-06
SAPCD2	1.53832	1.54765	0.000245006
LOC102723901	1.53719	1.49713	0.00010108
C1orf127	1.53456	2.74038	0.000107115
CD320	1.5342	3.08475	5.16169e-05
WDR90	1.53326	1.99952	5.6643e-05
MRC1	1.53198	11.0089	2.49982e-05
RCCD1	1.5259	2.83812	4.51033e-06
LTC4S	1.52544	1.66868	3.0174e-05
HTRA1	1.52527	1.99386	7.90117e-05
ZNF589	1.52055	4.19196	5.37914e-06
PALD1	1.51937	3.6959	1.03792e-05
MROH7	1.51669	2.9672	0.000577708
USP51	1.51661	2.47759	7.59589e-06
MPPED2	1.5143	2.78484	0.000154518
FAM174B	1.51229	2.45373	0.000341899
KIAA0754	1.5117	5.46022	0.000159291
C6orf48	1.51151	4.03808	3.07037e-06
POC1A	1.50947	2.62545	6.90012e-06
LDLRAD3	1.50904	1.73734	7.53231e-05
POLA1	1.50852	6.60601	7.12046e-05
SHE	1.5079	2.22992	7.26411e-07
BARD1	1.50701	5.54863	2.25924e-05
PXMP2	1.50613	1.99308	1.72169e-05
RFC5	1.50542	3.98277	3.27231e-06
RNASE1	1.50496	9.84959	4.72027e-06
SLC37A2	1.50324	7.1856	2.7922e-06
FAR2	1.50242	4.69808	5.9344e-05
FOXO3	1.50205	6.83391	0.000568536
HIST2H2AA3	1.50155	6.43875	0.000489953
BCL11A	1.50082	1.39017	1.84201e-05
S100A9	1.49996	5.15967	6.28842e-05
PTPN14	1.49943	1.3242	0.00035497
RFC4	1.49907	4.05637	1.62391e-05
LRRC39	1.49793	3.57642	0.00849832
KATNAL1	1.49627	3.4937	2.98195e-06
NRGN	1.49379	1.4241	4.5291e-06
HIST3H2BB	1.49263	2.85923	1.22243e-05
GAS2L3	1.49035	6.34868	2.17073e-06
BRIP1	1.48991	5.41815	0.000367634
CARHSP1	1.48826	3.15186	3.89504e-05
TSPYL2	1.48822	2.09412	6.55437e-06
CABLES1	1.48788	4.79129	3.89696e-07
ATAD5	1.48513	5.67982	2.21725e-05
SPICE1	1.48437	4.06594	1.23137e-06
LINC00341	1.48333	2.86921	0.000752634
RAB7B	1.47929	4.04735	0.00797363
FXYD6	1.47834	1.94168	1.37082e-05
PINK1	1.4781	4.23185	8.69851e-05
APITD1	1.47612	2.17511	1.78537e-05
C4orf21	1.47135	5.62583	1.43259e-05
SH3D19	1.4695	2.30092	0.00341029
RP11-1080G15.1	1.46879	1.32691	0.000100224
WDFY3-AS2	1.46495	1.54317	9.61078e-06
FAM214A	1.46301	5.08632	0.000806884
FOXO3B	1.4626	2.66705	0.000181269
UNC119B	1.46231	3.62394	1.33983e-05
GABRE	1.4616	1.88624	2.91177e-05
MYO5A	1.45795	8.76507	3.12779e-06
FAR2P1	1.4578	3.5167	0.000101945
RAVER2	1.45658	1.91068	9.14625e-05
SLC39A8	1.45477	5.49817	5.43988e-05
FMN1	1.45322	7.25891	1.51891e-06
MTURN	1.45223	4.40916	0.00021174
P2RY8	1.45204	3.16688	1.52943e-05
AK1	1.45196	2.54967	9.10331e-06
SUV39H2	1.4503	3.47365	2.74128e-05
GEN1	1.44484	5.75568	2.1469e-05
SPIN4	1.44266	3.7192	1.42999e-05
CD1C	1.44198	3.32479	0.000111145
CNTROB	1.43904	3.87241	1.02344e-05
STRIP2	1.4381	1.52629	3.72914e-05
IFNGR1	1.43809	8.61068	2.12144e-05
ASRGL1	1.4378	2.05874	2.82164e-05
LOC101928641	1.4376	3.29687	9.33347e-05
FAM57A	1.43751	1.76253	0.000116945
NT5DC1	1.43515	5.15163	2.06238e-05
TMEM97	1.43408	6.46611	0.000138607
PYGL	1.43405	8.44821	4.05276e-05
FRK	1.43257	1.5535	0.000188604
TMEM119	1.43161	1.73923	1.40882e-05
NCAPD3	1.43023	6.15275	2.28866e-06
SLC9A9	1.42827	8.39278	4.50181e-06
SYDE2	1.42715	1.8671	4.27081e-06
HIST2H2BE	1.42676	5.10592	0.000228509
YPEL1	1.42632	2.32039	0.000477413
PHLPP1	1.42534	3.83774	5.31348e-05
CEP152	1.42523	5.74896	4.30838e-06
ACSS3	1.42414	2.83785	0.000240024
CBX5	1.41668	7.81715	2.27488e-06
PLXND1	1.41664	8.14441	4.79832e-05
GRAMD4	1.4146	5.83984	0.000111917
FAR2P3	1.41116	2.03645	4.62309e-05
USP2	1.41036	1.73389	0.00378523
NXF3	1.40975	3.3216	1.35201e-06
GAMT	1.40846	2.58298	1.34606e-05
HSPA7	1.40764	3.65102	0.000190566
FBXO16	1.40435	2.15754	1.97307e-05
IFT172	1.40387	3.37465	6.56396e-06
RASGEF1C	1.40277	1.34247	1.91202e-06
P2RX1	1.40239	3.42292	4.73383e-05
ATP2B4	1.4022	5.37225	0.000163025
KIF20B	1.40021	6.65722	5.41485e-06
ECM1	1.39941	4.11689	6.1504e-05
DSCC1	1.39757	2.82966	0.000354225
ABCC3	1.39558	1.54851	9.89383e-05
RGAG4	1.39472	3.25847	0.000306347
TNFRSF25	1.39387	2.13883	0.000313863
FOXO1	1.39365	4.52763	0.000203007
CAPN2	1.39309	5.34189	4.66574e-06
PITHD1	1.39139	5.5055	1.50827e-06
CENPL	1.39034	3.50171	6.66532e-06
TPST1	1.38923	1.73004	4.17895e-05
IGF1R	1.3886	4.07681	0.000196031
C9	1.38843	1.41286	6.12937e-06
CD36	1.38761	9.37946	0.000635409
CD24	1.38742	1.4805	6.64391e-05
ZNF530	1.38632	2.46719	1.01227e-06
DNM1	1.38621	3.86026	2.68455e-05
MATK	1.38586	3.01112	0.000449245
BTG1	1.38201	5.70886	0.00020951
CENPQ	1.38193	3.77471	7.65846e-05
LRP5	1.38144	3.18185	0.000657959
FAM129B	1.38089	4.77107	0.00160963
KLHDC8B	1.38069	2.5295	0.00215852
LOC101930275	1.38021	1.90665	6.3337e-06
CDC14B	1.38005	3.75402	4.01604e-05
CDK2	1.38	3.32138	0.00054659
WASF1	1.37963	2.05798	1.07634e-06
NISCH	1.37919	6.36626	1.03968e-06
NR1D1	1.37803	1.71596	0.000404703
KIAA0226L	1.378	4.42114	0.000122592
C1QTNF3-AMACR	1.37642	1.33478	0.00167645
ZBTB8A	1.37641	2.49002	4.99031e-06
PLCG1	1.37449	4.2293	5.18616e-05
JADE1	1.3726	4.85877	5.04187e-06
AURKA	1.37054	4.61358	0.0010194
CDC42BPA	1.37003	6.01112	2.43906e-06
ARHGAP33	1.36836	2.05239	7.82071e-05
PARVA	1.36827	2.07385	0.0170328
C5orf34	1.36796	2.69513	5.71388e-05
ZNF90	1.36654	2.87526	0.000584877
TCP11L1	1.36553	5.70748	8.33246e-07
ZNF788	1.36224	3.25062	4.84263e-05
INPP5F	1.36191	6.40725	2.92119e-06
RBL1	1.36105	5.59726	0.00012532
SBF2-AS1	1.36102	1.84277	0.000115333
DPY19L2	1.36062	1.34768	0.00012597
UNC80	1.35954	1.54524	7.61037e-05
RBP7	1.35866	1.98512	0.000679196
LRP6	1.35854	4.76849	1.78127e-06
VWA5A	1.35696	5.9082	0.00011849
HIST2H2AC	1.35593	4.51423	0.000452478
ALG10B	1.35525	4.79847	1.11022e-05
ATP8B1	1.35506	1.41258	0.000422636
LOC729732	1.35463	2.29941	0.000222047
TTC9	1.35351	1.95413	6.35851e-06
ABTB1	1.35051	3.06376	0.000731684
FCGR2B	1.3504	6.02715	2.15153e-05
SKP2	1.34965	5.17949	2.78057e-05
FAM110B	1.34541	1.64698	0.000184514
AHR	1.34495	7.08618	2.11686e-05
DONSON	1.34303	4.12939	2.90486e-05
ZNRF1	1.34272	1.35433	0.000155762
BAIAP2-AS1	1.34159	3.94291	3.67916e-05
FAM211A-AS1	1.34137	6.78159	4.18075e-06
NCR3LG1	1.34117	4.28247	0.00452677
LOC646719	1.34045	4.39009	7.17505e-06
CCDC138	1.34042	2.73062	1.75738e-05
GCOM1	1.33977	3.14456	0.0110926
TFPI	1.33894	4.47518	0.0132204
ANKRD36B	1.33824	5.21613	4.03674e-06
GPR82	1.33595	5.66506	0.000138421
AGBL5	1.33538	2.25112	9.10331e-06
ARMCX1	1.33483	4.66636	3.90796e-05
HS2ST1	1.33283	6.88622	1.37984e-05
DPEP2	1.33035	3.06736	0.00326465
ZNF114	1.33009	1.72088	2.28866e-06
KIAA1324L	1.32982	3.2944	9.08523e-05
UNG	1.32919	2.91919	2.64083e-05
ANKRD36	1.32697	6.7745	3.86447e-05
ADAMTS10	1.32427	1.29471	1.80491e-05
NBEA	1.32415	4.60227	0.000115632
RHOBTB1	1.32262	5.39493	7.22687e-06
HIST2H2AA4	1.32127	6.18896	9.6283e-05
FZD3	1.32094	4.31093	0.000243514
LGR4	1.31607	4.73723	2.41116e-06
LOC101927070	1.31411	1.12245	1.64721e-05
ATOH8	1.31228	1.40114	0.00184569
MICALCL	1.31213	2.25774	0.000614767
LINC00294	1.31074	3.4207	7.43791e-06
SIRPB2	1.31057	4.57698	1.30028e-05
PRLR	1.31028	1.31028	6.25945e-06
EPB41L1	1.30982	2.7543	0.0435902
SLC25A27	1.30751	1.64335	4.22035e-05
FAM212B	1.30523	3.58399	1.19456e-05
ZNF711	1.30227	2.12827	0.00869698
RFWD3	1.30222	5.65385	5.3189e-06
C7orf49	1.30171	4.63562	0.000133308
PYROXD2	1.30137	2.15939	2.53258e-05
ADORA3	1.29896	6.86055	3.30052e-05
ZNF850	1.29871	3.02054	2.17823e-05
USP54	1.29792	2.32475	0.0003449
LOC102724634	1.29728	2.92251	0.00141403
PTGR1	1.29579	3.44537	2.20156e-05
NIPSNAP3B	1.29497	3.73707	0.000196031
C5orf30	1.29406	3.45644	2.20057e-05
AASS	1.29368	3.00143	9.88448e-06
DCBLD2	1.29359	4.69596	1.84706e-05
DOCK9	1.29353	1.39701	0.000177237
RPL39L	1.29345	2.24689	1.00559e-06
NINJ2	1.29127	2.58667	0.00018844
ENOSF1	1.28944	5.48955	1.90719e-05
BRD8	1.2889	5.42495	7.45476e-05
LOC100288637	1.28837	3.54487	0.000480014
KIAA2022	1.28457	2.03219	0.000177625
PLEC	1.28453	6.89239	0.00287536
LOC100129034	1.28432	6.43516	0.00118035
C11orf82	1.28403	3.25416	2.10779e-05
MFHAS1	1.28288	5.60793	1.95885e-05
ATG4C	1.2823	6.78289	6.32746e-05
CCNE1	1.27938	2.88403	0.000141806
CA8	1.27838	1.10536	2.49407e-05
LGMN	1.27779	10.2427	0.0019974
GATM	1.27746	9.34225	0.000328884
POLH	1.27731	4.67863	2.73274e-06
CASS4	1.27645	3.19342	1.79898e-05
SASS6	1.27566	4.24668	1.39798e-05
ACOT11	1.2756	3.86861	0.000123987
IER5L	1.27515	2.79733	6.55437e-06
RASA4B	1.27338	2.14496	0.00640331
CACNA2D4	1.27321	3.53745	0.000692377
EIF4B	1.27314	8.37409	2.82123e-05
AOC3	1.27272	1.48164	1.36317e-05
BACE1	1.27225	5.89599	3.6708e-06
C5AR1	1.27193	6.03473	0.00105518
LOC100288152	1.27055	1.30788	4.44831e-06
RAD18	1.26916	4.61893	7.39151e-06
NUDT13	1.26654	2.06304	4.65912e-05
ZNF519	1.26631	4.02734	2.87956e-05
SMPDL3A	1.26479	3.73971	0.0186417
HIST4H4	1.26425	3.01973	2.63784e-05
LAMB2	1.26303	1.50794	0.000237483
TIAM1	1.2616	5.67526	5.14354e-05
GSTA4	1.26111	2.5342	0.000102186
USP13	1.26086	4.60086	1.34518e-06
RP11-344B5.2	1.25933	1.46225	0.000406129
NEDD9	1.25822	3.93666	0.000656053
TRAM2	1.25578	4.78085	1.05338e-05
CALHM2	1.2542	3.3529	0.00117907
ARHGAP23	1.25026	1.86919	0.00177052
GPRC5B	1.24982	1.41909	0.0112172
CCDC149	1.2495	3.3903	0.00017831
PVRL3	1.24893	2.3969	0.000112528
EMC9	1.24579	2.00688	3.0949e-05
INPP4B	1.24341	5.94955	0.000923027
EDNRB	1.24318	6.11443	0.0166316
TIMELESS	1.24142	5.52184	8.39192e-05
FOLR2	1.24124	7.09201	0.000967129
KNTC1	1.24033	6.54123	3.46746e-05
NCAPH2	1.23921	3.5656	5.78975e-05
LOC646762	1.23915	3.5658	3.88998e-06
PSD3	1.23819	5.14533	0.00091488
DZIP1L	1.23734	3.76268	3.0401e-05
MEST	1.23583	2.28628	0.000316099
PCNA	1.23566	7.08124	0.00090064
AP2S1	1.23409	6.03129	0.000156623
CRYL1	1.23014	6.24166	1.20274e-06
CENPH	1.22964	3.12961	3.52972e-05
BAIAP2	1.22811	4.54564	0.000446844
EBI3	1.22635	3.38631	0.000191781
ZNF774	1.2261	1.9255	8.4994e-06
IMPDH2	1.22549	5.57149	0.00215214
SHOX2	1.22456	4.32675	0.00630782
CLEC2D	1.22255	5.1903	5.95779e-06
PPP1R9A	1.22227	3.62252	0.00198245
PSIP1	1.22224	5.80412	0.000634111
AP1B1	1.22198	8.67499	1.33158e-06
TONSL	1.22163	2.68337	7.21265e-05
SLMO1	1.21767	2.57574	2.06984e-05
GLCE	1.21705	5.47406	6.7503e-06
PSMC3IP	1.21655	1.96074	0.000576544
CHML	1.21636	4.8579	0.0004613
MXD4	1.21503	5.14476	0.000949942
CEPT1	1.21391	7.06344	2.0869e-05
AHNAK	1.21222	8.87444	3.06571e-05
AHRR	1.211	5.11773	0.000204741
SLC24A1	1.20946	4.29845	3.52589e-06
ZNF331	1.20909	4.32164	0.000174146
LOC100128361	1.20802	1.97179	1.52723e-06
TRPM8	1.2077	1.43963	3.56579e-05
SSBP3	1.20595	3.33828	0.0111511
SNHG8	1.20519	3.68987	1.57991e-05
CENPN	1.20514	4.54591	1.50175e-05
MYB	1.20501	1.08718	7.95231e-05
FANCC	1.20368	3.2149	2.46128e-05
LOC100093631	1.20171	4.08404	0.0261667
DIP2A	1.20155	6.7702	5.45111e-05
HAUS5	1.2014	2.42512	0.000171029
FBXL7	1.20005	4.06601	0.000217525
GRIP1	1.19856	1.08897	3.57654e-05
TMEM194B	1.1984	3.27651	1.08437e-05
ZNF443	1.19633	3.61342	6.9035e-06
ARHGAP11B	1.19615	3.10492	0.000987302
SPATA6	1.19582	2.2958	0.00073562
NEK6	1.19483	6.86606	3.10824e-05
MASTL	1.19478	5.58657	1.43165e-05
C20orf112	1.19368	3.99484	0.000252687
C1QTNF5	1.19188	1.05487	4.25795e-06
RCC1	1.19003	3.80316	1.34606e-05
AMT	1.18953	1.9562	1.97281e-05
CENPP	1.18763	4.34471	8.58707e-06
CEP72	1.18745	2.21858	7.57698e-05
CDCA7L	1.18627	5.11814	2.09294e-05
VSIG10	1.18535	3.05989	0.00213376
ARHGAP42	1.18448	3.74567	8.00872e-05
SYK	1.18427	7.61736	5.43322e-05
ICA1	1.18367	4.92078	6.79335e-06
SRPX2	1.18312	1.27271	0.000439436
CCDC121	1.18308	2.32914	4.10314e-05
C19orf48	1.18057	2.85921	9.23068e-06
PBLD	1.17995	3.28521	0.00103685
RP11-150O12.6	1.17931	1.30609	2.68945e-06
LOC101928192	1.17771	1.71713	6.21319e-06
CKS1B	1.1774	4.63646	0.000243379
FARP1	1.17596	5.82248	8.62574e-05
DTYMK	1.17103	3.55697	3.05932e-05
BAHCC1	1.17038	1.95524	0.000222047
FCGR2C	1.17016	5.59022	4.82048e-05
COL6A4P2	1.16982	1.36418	3.9644e-05
ASTN2	1.16811	3.04098	0.00552637
ANKRD36C	1.16736	7.02056	0.000218852
FAT1	1.16612	2.78021	0.00160945
ADCY6	1.16603	2.7725	0.000142891
ELTD1	1.16516	1.20367	0.000220564
BLVRB	1.16471	6.40034	6.67864e-06
CDHR1	1.16452	1.15248	0.00361441
RASL10A	1.16226	1.51216	2.81319e-05
MSI2	1.16211	2.61382	9.71158e-05
FIGNL1	1.16121	4.79006	7.99197e-05
OR2A1-AS1	1.16109	1.44373	1.33983e-05
WDPCP	1.16048	3.55822	4.64208e-05
GPR63	1.1586	1.64421	0.000309594
SPRED1	1.15639	8.4137	0.000768274
PABPC4	1.15633	7.30239	2.51337e-05
BCAR3	1.15534	2.91838	0.00240292
TGFBR3	1.15511	1.13643	0.000138391
FAM72D	1.15445	2.42693	0.00114643
SEMA5A	1.15412	1.41277	0.000571705
PAQR4	1.1534	3.77701	0.000175078
HLTF	1.15304	5.68012	1.54288e-05
PDE4D	1.15023	3.78431	0.000138187
PRIM1	1.14807	4.35421	0.000278201
C9orf40	1.14773	3.38099	3.47304e-05
SLC38A6	1.14765	6.79496	0.0004972
RP3-399L15.3	1.14662	1.38499	6.56886e-05
DDAH1	1.14642	1.22595	5.86037e-05
ITGAV	1.14638	7.88963	0.000942962
TMEM220	1.1452	2.38395	4.632e-05
SYNE3	1.14515	3.02983	0.00184486
ECT2	1.14376	5.81817	4.68979e-05
C22orf29	1.14204	3.61401	5.86958e-06
SHROOM1	1.14194	1.77596	5.68251e-05
MAPK13	1.14066	4.72608	0.00260407
CD99P1	1.13996	2.91032	9.50006e-05
TMEM194A	1.13898	6.12971	1.97281e-05
ZC3H12C	1.13714	6.96875	0.000565235
MAGEH1	1.13647	2.18211	5.75839e-06
ZNF219	1.13615	2.46641	4.33679e-06
MINOS1-NBL1	1.13588	4.33968	0.00012532
FAM219B	1.13587	5.35228	1.32619e-05
TP53INP1	1.13558	6.92301	0.000710766
CXorf57	1.13471	2.16937	0.00575042
DOCK1	1.13437	6.33113	3.12878e-05
NAT8L	1.13386	2.18089	0.0020683
IFT80	1.13292	4.44596	0.000129674
WDR35	1.13275	3.09745	8.76305e-06
SLC36A1	1.13252	7.29646	8.62845e-06
NMNAT3	1.13166	1.7411	9.0284e-05
LOC100507420	1.13109	1.08938	6.69939e-05
MAGI1-IT1	1.13105	1.23583	6.84681e-05
AOAH	1.12982	5.56763	0.000724818
ACACB	1.12962	1.87541	0.000206911
DSEL	1.12951	1.67371	0.000383796
ADGB	1.12917	1.33545	0.000341919
CHST13	1.12777	1.23928	3.86732e-05
CYP2S1	1.12758	2.86073	0.00266388
LOC389831	1.12661	3.5175	1.38455e-05
CMTM4	1.12649	3.50538	2.15482e-05
CD44	1.12639	7.26794	0.000608212
SLC1A3	1.12549	5.21811	0.00030163
KIAA1107	1.12392	3.42341	0.00763191
ITGB2-AS1	1.12344	3.84734	0.000147436
ABCB4	1.12288	3.29303	0.0040494
ANKRD50	1.12206	6.35652	5.3437e-05
TBXAS1	1.11982	6.19336	3.01705e-05
PSTPIP1	1.1194	2.90028	0.000495094
ADA	1.11858	5.06217	0.000306386
TPT1	1.11753	11.0646	3.7004e-05
SLC25A10	1.11749	1.95429	0.000231502
SMTN	1.11658	2.48586	0.000274238
NUP85	1.11625	5.15239	2.92332e-05
FMO4	1.11173	3.62512	0.000508544
LOC102724615	1.11001	1.4204	0.000602755
CEP78	1.10859	4.87981	5.38217e-05
CYTL1	1.10797	1.68235	0.00759847
FAM110A	1.10767	1.96383	0.000194011
ABCA5	1.10714	4.12366	0.000449979
CDR2	1.10677	4.29364	0.000228751
PKN3	1.10633	1.70114	0.000271868
LINC00478	1.10583	1.51512	0.000188604
ID3	1.1048	1.80947	0.000523926
NRM	1.10235	3.21301	3.24149e-05
BCL7A	1.10212	2.47461	0.000203602
CRNDE	1.10136	1.81519	2.83999e-05
GNG7	1.10079	2.67641	0.000292232
H2AFV	1.09881	6.83728	1.1311e-05
SCN1B	1.09758	3.07276	0.000245006
ZDHHC14	1.09735	3.83059	3.08656e-05
LINC00936	1.09728	2.07515	0.000937114
DSN1	1.09693	4.48633	0.000153023
TXNDC16	1.09548	5.08325	0.000573911
RASAL2-AS1	1.09516	1.45231	0.000479737
CLDN12	1.09512	4.12672	0.00121667
LINC00342	1.09507	5.22675	0.00359942
ACER2	1.0948	2.58894	0.00029243
THADA	1.09449	5.69682	4.01604e-05
INPP5A	1.09379	2.6539	0.000126557
ACVR2A	1.09316	4.35852	3.966e-06
ZNF709	1.0921	2.79245	0.000138
SEMA4C	1.09183	2.84484	0.00458142
LOC730101	1.09179	1.24656	0.000109108
TEAD1	1.0913	1.71307	0.00276794
RASA1	1.09105	8.10964	3.36535e-06
NUP62CL	1.09064	1.1734	7.19272e-05
MYZAP	1.08943	2.38447	0.000781019
LOC102723602	1.08931	1.79964	0.000185337
EPOR	1.08908	2.29206	0.00113116
RRN3P1	1.08898	3.91851	0.00270856
ULK3	1.08847	5.34657	4.53731e-05
F8	1.08807	5.13195	6.91712e-05
C10orf128	1.0876	4.8145	1.17151e-05
ULK2	1.08681	6.02222	1.51661e-05
LOC101929005	1.08662	2.06278	5.15092e-05
TTF2	1.08638	5.29547	1.19014e-05
TACC2	1.08617	3.24422	0.00216386
ABI2	1.08542	4.29667	7.96506e-06
TBC1D15	1.08493	6.62598	3.34074e-05
PKIB	1.08423	3.46695	0.000980435
PTBP2	1.08372	4.32672	7.73848e-06
BRAT1	1.07961	3.89383	1.62157e-05
LOC101929500	1.0791	1.90037	7.12046e-05
C15orf27	1.07783	1.15362	0.000720829
HMOX1	1.07738	6.41652	0.00138928
MAN1C1	1.07732	4.61154	0.000194165
C6orf211	1.07635	6.48438	3.84296e-05
METAP1D	1.07461	1.94679	0.000329613
TULP3	1.07406	3.41052	4.19289e-05
DYNC2H1	1.07349	5.4701	0.000185337
LOC102724017	1.07271	1.54252	4.02888e-05
JMY	1.07268	5.14263	0.00290739
ARHGAP6	1.07207	5.16784	0.00308875
RNASEH2A	1.072	3.74298	0.000314458
SPDL1	1.07181	5.0095	0.000367604
KLHL23	1.07079	1.05034	0.00193865
EIF3L	1.0698	7.47029	1.22018e-05
PCYOX1	1.06723	6.76018	1.81772e-05
PM20D2	1.06671	3.52988	0.00168092
HIRIP3	1.06637	3.2647	7.80003e-05
CDK6	1.06363	7.11109	0.00160032
CNNM2	1.06303	2.44111	0.000278879
LOC100129550	1.06301	5.04797	0.00225485
LMNB2	1.063	5.05038	0.00166708
WWP1	1.06212	8.99481	0.000367305
TRIM32	1.06184	4.74659	6.75289e-06
CHAF1A	1.06007	4.39701	0.00190453
LOC101928047	1.05987	1.87786	2.51337e-05
LSM11	1.05923	2.33909	4.04058e-05
USP1	1.05837	6.37467	7.59014e-05
LOC101928431	1.05648	2.09718	0.0031445
KCNJ5	1.05589	3.92836	0.0439248
ZCCHC24	1.05535	4.49597	9.46646e-05
PDE3B	1.05511	5.37064	2.71626e-05
SALL4	1.05473	1.25729	8.12269e-06
ANKRD32	1.05378	4.42341	0.000641779
BVES	1.0533	3.24334	9.09616e-06
HMGN5	1.05291	3.2716	5.06641e-05
H2AFZ	1.05278	6.80093	0.000120851
THRA	1.05273	2.79208	0.00247789
CECR6	1.05246	3.09443	0.017001
SPATA18	1.05238	1.50637	0.000675725
IFT88	1.05198	3.6793	7.95231e-05
CHID1	1.05098	5.60051	7.61741e-05
NUDT1	1.04818	2.18454	2.10945e-05
C4orf46	1.04789	4.06955	2.05914e-05
ZNF85	1.0475	4.42247	2.79448e-05
MS4A4E	1.04741	2.27844	7.06118e-05
NBPF1	1.04733	5.61684	1.32514e-05
LINC00921	1.04687	1.24254	0.00041597
ZNF248	1.0461	4.19128	0.000182898
ADCY9	1.04589	3.33825	0.000208162
TNFRSF1B	1.04514	7.88006	1.72169e-05
CCDC18	1.04503	6.17524	0.000166009
LOC100131564	1.0449	4.30611	0.000173648
MKNK1	1.04296	7.53313	0.000222271
TRPS1	1.04228	7.50769	1.70273e-05
PLD1	1.04076	6.54863	0.000188604
CCDC80	1.04072	1.08795	0.000552732
LOC102723360	1.04045	2.854	0.0432381
PRSS36	1.03968	2.30019	0.000141806
ZNF577	1.03967	3.99537	0.000239256
EFNB1	1.03817	2.77889	0.00302013
MSH5-SAPCD1	1.03774	3.37445	0.000131075
CREB3L4	1.03771	2.72271	0.00172312
ADHFE1	1.03678	2.4084	0.0101534
PVRL1	1.03651	1.90508	0.00267761
RP11-342C23.4	1.03617	1.53064	0.000119423
HSD17B14	1.03553	3.7058	0.00101643
PASK	1.03533	2.8886	0.000654809
RORA	1.03229	1.21087	0.00225485
RANBP17	1.03191	3.34969	0.000163676
CHST7	1.03173	3.87122	0.000138421
LOC101928913	1.02923	1.28722	0.000150363
FANCL	1.02909	3.79466	6.55788e-05
LOC100507520	1.02776	2.0986	0.00136053
EMR4P	1.02414	1.16341	5.89504e-05
ARRB2	1.02409	7.1524	1.88247e-05
RP3-476K8.3	1.02394	1.58219	0.000571124
PRKCA	1.02371	8.12873	0.00123691
FAM151B	1.02326	2.44304	0.000690178
CLEC11A	1.02254	2.91993	0.00229819
HFE	1.02198	5.35102	4.25787e-05
RPA3	1.0215	3.52548	0.000194165
RNF157	1.02134	1.23479	7.95231e-05
TAF9B	1.02118	4.00828	0.00042981
CNNM3	1.02111	3.53027	0.00078435
LILRB1	1.01959	1.44432	0.00018207
HERC2P2	1.01898	7.31973	0.000373529
C16orf59	1.01817	1.42634	0.000582539
PPM1F	1.01763	5.36452	8.24636e-05
MTFMT	1.0174	3.69139	7.57033e-05
LOC101929356	1.01721	2.69212	0.00125307
FANCM	1.01683	5.16405	5.6643e-05
KIF21A	1.01651	1.87811	0.00220062
SOCS2	1.0149	1.53832	0.000779365
CD1A	1.01464	1.81468	0.00179541
DAPK1	1.01409	7.01079	6.6413e-05
CRIM1	1.01266	4.71591	0.00112938
TBC1D12	1.01218	6.62905	2.87392e-05
MAGEF1	1.01197	2.79679	6.91712e-05
PTAFR	1.01166	6.40051	0.000784079
ZNF33B	1.01086	4.97289	0.000245027
ERI2	1.0106	5.13716	0.000173144
CEP44	1.01037	4.77463	7.50634e-05
TUBGCP5	1.00987	5.27523	6.98154e-05
FRAT1	1.00974	2.51815	0.00525323
APOLD1	1.00932	1.16588	0.00686056
LINC00597	1.00823	2.79766	0.000220564
MIS18A	1.00788	2.90201	5.62205e-05
PGAP1	1.00774	5.88491	2.51763e-05
LOC100506258	1.00679	2.15242	0.00233067
ZFHX3	1.00551	7.20913	0.00343047
FOXRED2	1.00514	5.05363	0.00105239
ZNF214	1.00489	2.02797	0.000314673
MZT2A	1.00445	2.9225	1.28313e-05
ZNF726	1.00407	1.73256	0.000573853
GPR133	1.0037	1.49138	0.00182452
LRP1	1.0036	10.494	0.00213376
GEMIN4	1.00065	2.91575	0.000186708
TRAM2-AS1	1.00036	2.92647	6.69939e-05
SNX24	0.999532	6.26322	1.67326e-05
ZNF641	0.999046	5.72282	2.84887e-05
PANK1	0.999026	4.41045	0.000537013
EFHB	0.997431	1.52376	0.000156974
MEX3D	0.997215	2.35862	0.000473248
OGFRL1	0.997169	9.64159	5.41593e-05
MSH2	0.995869	5.23951	0.00161255
TMEM237	0.995726	3.02217	2.92756e-05
B3GNT8	0.995345	1.5879	0.000206108
C8orf88	0.994648	1.18428	0.000995608
ANTXR2	0.994291	6.95146	2.20684e-05
IQCD	0.994036	1.14204	2.05914e-05
RPS23	0.991977	8.12273	0.000138607
BBS5	0.991217	2.93718	0.0010114
LINC01094	0.990374	5.86754	0.0001634
TBC1D8B	0.989981	3.30242	3.74522e-05
RRAS2	0.98963	1.69749	0.00196901
ARRDC3	0.987348	7.13568	0.0190413
CSNK1E	0.986631	3.58699	1.19456e-05
TPM1	0.985284	4.64515	3.62252e-05
KLHL41	0.98505	1.42932	0.000924338
GKAP1	0.984898	2.38595	0.00258457
MPI	0.984742	4.77168	0.00118951
PTGR2	0.98398	4.30905	1.56162e-05
TPRG1L	0.982066	5.19631	0.000492573
LOC102723356	0.982022	1.13649	9.80986e-05
RIN2	0.982016	7.32982	3.45651e-05
STXBP1	0.98127	3.4868	0.000188604
HERC2P9	0.980649	4.26912	0.00071178
LINC01021	0.980166	1.72173	0.0011615
LHFP	0.980081	1.02551	3.85912e-05
METTL21B	0.980012	3.0905	0.00194559
RAB3IP	0.978518	2.71964	3.22875e-05
DNAJC9	0.978511	5.58318	2.88066e-05
LOC101928235	0.978472	3.50558	9.39848e-05
DKK3	0.978188	1.08794	1.47467e-05
NDC1	0.976684	5.13134	5.38217e-05
DLG5	0.976535	2.31867	0.000677019
PLCXD1	0.975126	3.28428	0.000598583
DUT	0.975064	5.43419	0.000838371
C10orf90	0.974966	0.936732	7.00916e-05
C3orf67	0.972102	1.22211	0.000221445
PGM2L1	0.971984	4.20242	0.000837062
CD164	0.97103	10.2597	4.96622e-05
LYSMD1	0.970801	1.27779	0.000386217
PRR5	0.970298	3.0116	9.20578e-05
NT5DC2	0.970207	4.39757	0.000937114
NLRX1	0.969898	3.45649	1.97513e-05
PITPNA-AS1	0.968918	1.42196	6.19765e-06
MTBP	0.968472	2.64475	5.18616e-05
RHNO1	0.96814	5.15444	9.09986e-06
CAPG	0.965711	6.17614	0.0341585
CEP128	0.96526	4.46615	0.000277598
KIAA1586	0.965128	4.8127	0.000300722
KLHL22	0.962493	3.90439	1.9828e-05
MMRN1	0.962103	0.912298	1.56492e-05
USP49	0.961254	3.30264	0.000434561
SYDE1	0.960685	1.07113	3.57509e-05
FAHD2A	0.959749	3.78599	2.97871e-05
HERC2P7	0.958715	2.31752	0.0020766
MYH10	0.95862	1.52713	0.000668707
NME4	0.958451	2.98755	9.06822e-05
SNHG1	0.958409	3.82937	0.00242964
ZNF677	0.957238	1.56573	5.74848e-05
DERL3	0.956338	1.04071	8.35195e-05
SOX9	0.955992	1.20741	7.30581e-05
RPA1	0.955732	6.18986	0.000681201
MILR1	0.955712	6.75996	9.88655e-06
SQLE	0.954538	8.07925	7.14525e-05
FLJ44342	0.954196	4.39004	0.000176169
ZHX2	0.952589	3.2957	0.00225071
PKI55	0.952307	2.75263	0.000249712
KIAA1217	0.952046	1.2032	0.00568202
RABEP1	0.951713	8.00325	2.05914e-05
SELENBP1	0.951678	1.01137	0.000284821
MCM3	0.949177	6.09234	0.00510786
CBX1	0.949065	5.82908	1.14716e-05
NET1	0.948964	3.92032	6.43379e-06
EZH2	0.948452	5.16435	0.00022579
PHF10	0.947462	3.83253	0.000399504
ACVR2B	0.947395	5.25514	0.00247894
MPP6	0.946141	1.49404	0.000234735
NBPF19	0.945694	5.42451	0.00327032
ATG7	0.944093	6.89572	5.95472e-05
IL10RB-AS1	0.943757	2.34683	9.2148e-05
ARAP3	0.943188	1.90855	0.000256464
MARVELD1	0.942959	3.07987	0.000193564
AKR7A2	0.942407	4.44632	3.08656e-05
SPTBN1	0.941534	5.47214	0.00252116
ERMAP	0.94075	4.54176	0.000217575
SEMA6A	0.940474	1.08924	0.00236247
DCLRE1A	0.94035	4.1707	4.67468e-05
LRP11	0.939537	4.2636	0.000486809
PMP22	0.939288	6.54512	5.6643e-05
SIGLEC15	0.938896	1.76513	0.00144692
KLF11	0.938398	5.17621	8.49749e-05
APBB2	0.93814	3.86053	0.000540653
RP5-1043L13.1	0.936921	1.0727	0.00325823
TMEM133	0.936345	1.79129	0.00152838
PARP8	0.935003	6.16895	6.73556e-05
UPK3BL	0.933731	1.12825	0.0335687
NFYC-AS1	0.933678	2.8946	0.000733701
MB21D2	0.933462	3.33991	0.000298849
ADAMTS15	0.933263	1.21025	0.000666978
BMP6	0.933224	1.17399	2.05969e-05
LOC101928042	0.933039	2.1925	0.000558497
PNRC1	0.932299	6.84315	0.00431009
FCHO2	0.931808	6.84982	0.00327415
GPNMB	0.930941	9.47277	0.022554
SMS	0.930395	8.08951	0.0002149
CCDC41	0.930353	4.21349	0.00132927
NR3C2	0.930288	2.38408	0.000250734
GNPDA1	0.929645	7.3342	5.64857e-05
CDC42EP4	0.929323	1.97251	8.77214e-05
UAP1L1	0.929056	4.70555	4.73124e-05
INTU	0.928661	2.82884	0.00109954
PPARG	0.92839	3.0521	0.00200154
CLHC1	0.927227	4.03839	0.00152292
VRK1	0.927207	4.55995	8.89376e-05
SPAG1	0.92672	2.47929	0.000338024
YPEL3	0.926619	2.74661	0.0342744
IL1RAP	0.926594	4.65251	0.00144205
CCHCR1	0.925683	2.76988	0.000673489
LOC101927086	0.924396	0.965569	0.000113536
PIK3C2B	0.923873	5.01994	0.00127638
BMF	0.922318	6.04452	0.0238032
TRIM47	0.921794	3.50654	0.000108914
FUCA1	0.921737	9.05289	0.000126042
PPM1L	0.921249	4.50865	6.11389e-05
AP1S2	0.921084	8.2735	0.000311274
KCNE3	0.920934	6.24001	0.00158619
ZSCAN16-AS1	0.920683	3.00339	0.000163556
ARHGEF9	0.920523	5.11386	9.46992e-06
C5orf54	0.920263	3.01059	0.000610565
NEK3	0.918147	3.73016	0.00244358
ANKRD26	0.9181	5.54738	0.00114525
KIAA0825	0.918043	3.25044	0.000453526
SOCS6	0.917675	6.54149	0.000196079
BTBD8	0.915644	1.93748	0.00118106
RTN4RL1	0.915504	1.19921	0.000650385
C3orf70	0.915493	2.03447	0.000480712
DRAM2	0.914965	7.11957	0.000112367
PTTG1	0.913949	3.94353	0.0099992
CKAP4	0.913933	3.35378	0.0192122
ZWILCH	0.913914	4.8448	6.76093e-05
OBSL1	0.91371	2.01803	0.00444834
ALG10	0.913667	4.05672	0.000351598
ASB9	0.913416	1.01883	0.0021505
VSIG4	0.913119	8.5987	0.000134243
NEO1	0.911845	2.61917	0.0122322
CXCR2	0.911267	1.16248	4.20722e-05
NHS	0.9104	4.07212	0.00376376
IVNS1ABP	0.910276	8.30811	0.000335441
NES	0.909993	1.3285	0.000133563
ALDH9A1	0.909614	5.77471	1.5636e-05
PEG10	0.909378	0.966519	5.95451e-05
FANCA	0.909138	4.21613	0.000733008
ELOVL6	0.908718	1.56698	0.000263656
RPS3A	0.907711	9.77431	0.000260003
NHSL1	0.907447	4.33308	0.000181975
RIMKLA	0.906729	1.1985	2.31762e-05
RAB42	0.90668	2.94116	0.0136177
STK39	0.906628	3.4043	0.000239256
RASGRP4	0.906548	4.6712	0.000390219
EXTL2	0.906427	4.50327	0.000161718
TMEM251	0.90621	4.82938	6.30653e-05
ARHGAP19	0.905871	5.06288	3.35497e-05
RHOB	0.90509	4.63574	0.00145569
RIMS3	0.904735	3.63508	0.000229647
METTL9	0.904412	5.83328	0.000404831
GLTSCR2	0.903822	5.54631	0.000373313
CPS1	0.903687	2.71723	0.000997398
FLJ31306	0.902831	5.34593	0.00140869
ERBB2	0.902535	2.02165	0.00286486
RPL23	0.902058	8.63249	0.00017501
NEDD4	0.898493	4.96529	0.000313648
NQO1	0.897084	3.72805	0.000537063
LOC102723797	0.896406	3.94604	0.000525425
ENG	0.895607	6.75769	0.0239393
CD302	0.895443	7.24072	0.000392633
DENND2D	0.895342	4.38034	0.00014479
HSPA4L	0.894801	2.34404	0.000316533
PAPPA-AS1	0.894736	1.06813	0.000153561
SNCA	0.894691	5.08177	0.000105029
TMEM37	0.89446	4.84105	0.0188696
TMEM159	0.893813	3.28879	7.97156e-05
IMPA2	0.893652	1.83229	0.0117638
MIPOL1	0.89334	3.14307	0.000674802
SLCO2B1	0.893312	7.97384	0.00320975
PPP2R3B	0.892523	2.57834	0.000905612
CAPRIN2	0.892414	5.43178	0.00214914
BRPF3	0.892284	3.71046	0.0129853
PLA2G12A	0.891455	4.31944	1.46147e-05
AC072062.1	0.89109	1.20579	0.0006236
VWCE	0.889827	1.18109	0.00213172
MLF1	0.889367	2.77375	0.000358747
PRDM5	0.888365	1.36986	7.01258e-05
PRKDC	0.88814	8.81889	0.00152698
TSPAN13	0.887999	2.14788	0.0139077
KIF3C	0.887945	3.55407	0.000563036
CHPT1	0.887892	4.71663	9.06822e-05
LINC00997	0.887667	2.56998	0.000390805
LACC1	0.887117	8.92914	0.00011143
LTA4H	0.886859	6.03656	5.69099e-05
LOC101929687	0.886717	1.27659	0.000257802
CASP2	0.88565	5.11842	0.00017088
C5AR2	0.885622	2.76262	0.00320975
NFKBIA	0.885593	4.87092	0.00689405
HMGB1	0.884942	8.4535	0.000206709
LOC101927579	0.883924	2.00517	2.31762e-05
DEF6	0.883571	5.08996	0.000198178
C1QTNF3	0.883168	1.95356	8.44889e-05
CEP85L	0.882839	5.81532	0.00172313
CDK5RAP2	0.882266	6.35531	0.000292754
EIF4A2	0.882204	7.74581	0.000630453
FBXL20	0.882125	5.43292	0.00708525
C11orf30	0.882063	5.15661	3.79293e-05
COL23A1	0.881991	1.96295	0.00611586
RDM1	0.880947	0.885976	7.13715e-05
ZG16B	0.880919	1.05682	0.000187511
LZTFL1	0.880387	3.99723	0.00308022
ALDH4A1	0.879684	3.96384	3.92581e-05
HNMT	0.87964	7.52658	0.000179627
RPS6	0.879404	9.13843	0.00154603
ASAP1-IT1	0.879322	3.24401	0.00424199
C19orf47	0.879092	2.88743	2.89878e-05
PCM1	0.879	9.53471	1.35623e-05
KIAA1614	0.878931	1.86177	5.54768e-05
PRPS1	0.878677	5.90613	0.000132705
CUX2	0.878258	1.04871	0.000131706
CKAP5	0.877121	7.92573	0.000106278
RPL13A	0.876482	9.03678	0.000169614
LOC102724275	0.876441	2.19783	0.00721945
ACRBP	0.876284	2.9797	0.00165319
PIDD	0.87494	2.29654	0.00317738
LINC00984	0.874523	4.79534	0.000233097
LOC101927119	0.874193	1.28024	0.000337719
DBNDD2	0.874144	3.95781	3.49946e-05
SPEF2	0.87385	1.71058	0.00132046
HERC2P3	0.873486	3.33327	0.0265447
HIP1	0.873466	5.33783	0.000626634
RNASE2	0.873045	2.19502	0.000749642
UBL7-AS1	0.872492	2.30903	0.000428285
TEX10	0.871844	4.8018	0.00288879
ZMAT1	0.87168	5.43491	0.00341424
SCD5	0.871455	1.27523	7.82734e-05
SCAI	0.871412	4.31442	0.000175414
LINC00630	0.870522	2.48619	0.000680231
LOC102724554	0.869139	1.67458	0.00452382
C3AR1	0.868705	7.80992	0.00119826
PTPRG-AS1	0.868638	1.59814	7.96078e-05
RAB3IL1	0.86776	5.83431	0.0174899
WSCD1	0.867505	2.44625	0.00205766
LOC643072	0.867402	3.21244	0.00556627
TRG-AS1	0.867161	2.60581	0.00293084
PICK1	0.866002	3.08131	0.00017637
DTX4	0.865978	4.41876	0.0140685
ABHD14B	0.864953	3.61072	0.000823899
CCNB1IP1	0.864585	3.92849	0.000139269
SNRNP48	0.864437	5.58415	7.68498e-05
SSPO	0.863545	1.35328	0.000626793
SMURF2	0.86288	6.27505	4.51889e-05
PRIM2	0.862785	4.66648	0.000289008
ANKRD46	0.86213	4.8325	0.000273814
TXNDC5	0.86163	6.65737	0.00437825
TMEM143	0.861053	2.83107	0.000744332
TRIM45	0.860744	1.46173	8.79352e-05
CTBP2	0.860727	4.75364	0.000263173
SH3GL1	0.860449	5.43557	0.000927735
LOC101927057	0.86043	1.0627	0.0377878
SMAP2	0.860308	6.77152	0.000938315
DGKE	0.859848	4.76237	0.000168519
C19orf57	0.859337	1.17274	0.000328852
CYB5RL	0.859065	3.18433	0.000174334
GPR124	0.859043	1.11915	2.92332e-05
ZFP1	0.85875	3.30815	7.07115e-05
TANC1	0.858485	3.47519	0.00200125
CEP97	0.857846	4.59434	0.000199295
DDIT4	0.857708	2.20564	0.0124384
TMEM14C	0.857299	6.42429	0.000107354
TMEM107	0.857263	3.48015	0.0017587
TREM2	0.857178	6.91574	0.037429
SFR1	0.856994	3.31261	0.0020275
LOC101928429	0.856963	4.5794	0.00721945
OAZ2	0.856416	5.78463	0.000244806
SLC20A1	0.855939	5.72772	0.000349971
RASSF1	0.855897	4.25472	6.07332e-05
ATP7A	0.85548	6.76851	0.000633262
C16orf89	0.854544	1.9892	0.000298388
MCF2L	0.854203	1.30246	0.00383595
NINL	0.852856	2.8906	0.0252629
SOX12	0.852317	2.43563	0.0038983
NCK2	0.852104	4.72338	0.000180393
UBXN11	0.851595	2.72162	0.000406446
LOC285074	0.851505	3.81962	0.00345227
SLC38A7	0.849743	5.97858	2.3222e-05
CASKIN2	0.849575	2.38297	0.00169158
HS3ST1	0.849235	3.38521	0.000634111
REV3L	0.849188	6.80492	0.000112823
TP73-AS1	0.848457	2.96453	0.000165246
EEF1G	0.848217	9.21212	0.000222047
FZD1	0.847376	3.77745	0.000726749
ADRB2	0.847237	4.66768	0.000196031
RPL36A	0.846391	7.80652	0.00271079
HSF2	0.846077	4.26048	0.000266299
CDK4	0.845613	5.57504	0.00181265
CEBPA-AS1	0.843799	1.8785	0.000179137
RPGRIP1L	0.843769	2.68937	0.00030279
EPB41L4A-AS1	0.843764	1.87128	0.00132579
RAB3D	0.843402	1.45075	0.000623152
LOC102724814	0.843328	2.37259	0.000652314
SVIP	0.843177	3.2395	0.000318576
TDP1	0.843098	4.4215	9.9172e-05
ZNF616	0.843049	4.72988	0.000150945
GOLIM4	0.842591	7.2899	0.00022984
ZNF738	0.84202	4.90041	0.000114036
CCDC28A	0.840772	4.19684	0.00699595
RAB13	0.840212	4.8173	0.0074893
FOXD2-AS1	0.83997	1.74717	0.00249032
FOSL2	0.839917	3.37556	0.0102906
RPL31	0.838056	8.78009	0.000718747
ANKRD28	0.837788	5.05918	0.000243379
TET1	0.837664	1.02636	0.000212701
GADD45A	0.83695	2.95431	6.11094e-05
LOC100996724	0.836684	3.19197	0.035853
ARMC2	0.835337	3.00672	0.00256325
UNC79	0.83528	1.58829	0.000193632
SLC48A1	0.835083	3.7115	0.00166708
C10orf32	0.835055	4.07338	0.00182106
GSTM2	0.833754	2.31347	0.00683608
LOC100132815	0.833188	2.9	1.37353e-05
ELK3	0.833123	4.52511	0.00090747
MARC2	0.832664	1.30199	9.06283e-05
DLEU2L	0.832259	2.17443	0.000391785
ASAP1-IT2	0.831902	2.53754	0.0172489
DANCR	0.831662	3.02337	0.000335441
BMP4	0.831272	1.28937	0.000237558
SULT1A1	0.830958	5.36237	6.48187e-05
PLEKHH3	0.830479	1.90256	0.000810898
LOC101926921	0.829413	1.15874	0.000165246
IRAK3	0.828956	5.69042	0.000153681
CHST10	0.828344	2.7492	0.0015047
TFDP2	0.827657	5.00236	0.00517392
ZBED3-AS1	0.827092	1.68506	0.00530641
KCNAB1	0.82703	0.950849	0.0021041
DPY19L4	0.826673	5.80336	0.000512878
MYO1D	0.826639	6.16082	0.00262129
HN1L	0.82601	5.3912	0.000308382
BTG3	0.825789	2.82308	0.0004972
LOC101927628	0.825435	2.50142	0.0197297
RGL2	0.825426	4.89554	0.00111899
TNFRSF8	0.824925	1.09405	0.000110962
PKP4	0.82483	4.83271	5.64157e-05
RPL26	0.82414	8.71458	0.000309966
LOC102724250	0.82402	5.96813	0.000447101
MPHOSPH9	0.823782	6.30886	0.00025068
GTDC1	0.823557	4.79888	2.07908e-05
GSTCD	0.823019	5.24177	0.00126039
HNRNPA1	0.822843	8.3295	0.000930213
HERC2	0.822377	7.08421	0.00119224
SNHG5	0.821763	3.21112	0.000119412
HNRNPA1P10	0.821649	3.25843	0.00785978
COQ2	0.821554	4.6442	0.000331241
CD59	0.82125	8.51454	0.00154636
TIPIN	0.821062	3.06472	0.00967684
CD99	0.820466	5.91547	0.000278745
NOTCH2NL	0.82033	6.89697	0.00377102
SNX21	0.819947	2.27337	0.000252042
COQ10A	0.819821	2.09489	0.000182262
RNASE4	0.819201	2.20746	0.0038405
NEK10	0.819076	1.46585	0.000268133
ZKSCAN4	0.817909	4.24231	8.48134e-05
RHPN1	0.817455	1.75919	0.00115443
FAM184A	0.817397	0.909	0.00025745
RCN3	0.816503	5.11613	0.00387676
RPGRIP1	0.816023	1.60786	0.0080846
NCAM1	0.815543	1.41319	0.0189759
EFR3B	0.815407	1.10615	0.00013477
LOC284023	0.815279	1.2952	6.56241e-05
RPLP0	0.8148	9.42256	0.00101767
SYTL4	0.814706	1.36302	0.000436311
ETS1	0.814614	5.1285	0.00631256
LYST	0.813421	7.29656	0.000781501
GMNN	0.813398	4.85645	0.00641595
TTLL5	0.813383	5.00841	5.69099e-05
CTPS2	0.812894	5.35217	0.000184514
ZNF573	0.812704	3.79703	4.51839e-05
PIK3R5	0.812458	6.44228	0.000279751
EML6	0.812432	1.34481	0.00793758
ZKSCAN8	0.81038	6.30851	0.000266924
FLJ44635	0.809105	2.70845	0.000438523
MTMR9LP	0.808072	1.74487	0.00594323
DAB1	0.807872	1.10146	0.00419551
WDR31	0.807064	1.467	0.00202493
IL18	0.806936	1.44324	0.013368
PELI1	0.806735	6.55167	0.000825321
TTC3	0.806138	8.15155	0.00128691
ZNF221	0.805177	2.88553	0.00117214
PGBD1	0.805143	3.24772	0.000413073
SCCPDH	0.805062	5.16009	6.19639e-05
EFCAB11	0.804664	3.82806	0.000430892
PAIP2B	0.803654	1.70451	0.0126525
MRE11A	0.803276	5.85022	0.000149279
ZNF345	0.802833	3.18399	0.00196457
SNX18	0.801634	7.38091	0.000426967
ZNF33A	0.801185	6.71755	0.000111978
G2E3	0.801109	5.4134	0.000420851
MMP14	0.800666	6.75969	0.000292232
LOC101929792	0.80008	1.99099	0.00263512
DDX11-AS1	0.799942	1.07009	0.00044639
ZNF540	0.799648	1.79023	0.000729265
ZFP28	0.799208	3.08255	0.000368759
CASP6	0.79756	3.35053	0.000833731
ACCS	0.797207	2.94556	0.00967684
EPHB6	0.796425	1.56913	0.000558511
C5orf42	0.796349	6.78369	0.00171781
RPS3	0.795651	8.12978	0.0129788
UCK2	0.795635	3.63655	0.0216233
EPB41L2	0.79549	7.49673	0.00105215
OLFML2B	0.795431	5.16736	0.000861221
XYLB	0.794397	3.81712	0.000614767
METTL18	0.794244	3.02595	0.00281042
PHF7	0.793808	2.87703	0.000260003
BEST1	0.793802	4.53309	0.000773669
STK32C	0.793759	2.01024	0.000123459
EDA2R	0.793167	1.8629	0.000447892
CLTCL1	0.792305	2.89537	9.32199e-05
ZBTB26	0.792293	2.90725	0.000358023
ANKAR	0.79225	3.92768	0.000405596
SGMS1	0.791585	7.45398	0.00506196
CYP20A1	0.791564	6.09353	9.65004e-05
BCL2L12	0.790767	2.05586	0.000305066
PPM1D	0.7897	4.7005	0.000171424
UBR7	0.7892	5.84198	0.00024183
ADAM9	0.787286	9.27537	8.13577e-05
ZFYVE16	0.787134	8.30314	0.000127607
DUSP19	0.786783	1.94942	0.000533588
RHPN2	0.786347	1.77022	0.0214481
POLD3	0.786327	5.12152	0.00162334
POMGNT2	0.786166	2.61585	7.61037e-05
CENPW	0.785925	3.30883	0.000135976
HGSNAT	0.785159	6.40241	0.000197372
KLHDC2	0.784576	4.68462	0.000765936
SPRY2	0.784378	4.86902	0.0193661
LPIN3	0.783789	2.81445	0.000773535
ALDH6A1	0.783768	5.28552	0.00127121
CKMT2-AS1	0.783515	2.17597	0.000137572
SIVA1	0.783403	3.33887	0.000535775
WBP1	0.782821	3.27375	0.0203133
PEX6	0.78254	2.78418	0.00245302
TMEM261	0.781918	4.93398	0.000138607
CERS1	0.781437	0.930624	0.000524242
PPFIA2	0.781051	0.837407	2.87314e-05
RCBTB2	0.780539	6.41512	0.000378648
AP4M1	0.780161	2.52196	0.000116748
TEX9	0.780053	1.11494	3.67766e-05
ZSCAN18	0.779486	2.44048	0.00632626
DCAF16	0.778704	4.93718	0.000142067
RPL27A	0.778332	7.90601	0.00111501
ZNRF2P1	0.778076	2.31624	0.000319453
FAM171B	0.77802	3.27362	0.0369363
DAG1	0.776795	4.62783	0.000195205
ADCY10P1	0.776538	2.68288	0.0284432
TECR	0.775684	6.3521	0.00157772
IQGAP2	0.774235	9.51956	9.96142e-05
LOC101929521	0.774114	3.57344	0.00442853
FAM45A	0.773108	5.97151	3.73543e-05
LOC101928615	0.772494	3.54634	0.00506667
ZNF658B	0.77202	2.80377	0.0104292
KHDRBS3	0.771918	1.7447	5.26541e-05
ATRN	0.771729	7.13092	5.04778e-05
FGFR1OP	0.77143	4.20119	0.000527777
LOC101927300	0.769813	2.37157	0.00337578
LOC102724098	0.769754	2.19967	0.00829204
ODF2	0.769027	4.82536	6.99912e-05
ZFP36L2	0.768941	6.42291	0.00748412
NPL	0.768798	8.74122	0.00822162
XRCC3	0.767717	2.91516	0.00113313
DHRS13	0.767542	1.63421	0.00632626
GAB2	0.767432	6.85786	9.9172e-05
LOC100996497	0.767063	2.0225	0.00023777
AKR1E2	0.766388	1.05498	0.000200884
IQCC	0.766182	1.37901	0.000509868
PIK3CG	0.765579	8.06536	7.82071e-05
TRNE	0.765229	2.11474	0.000509375
NFYB	0.765218	4.98503	3.63041e-05
RBBP7	0.765119	7.52249	4.62261e-05
PCMTD2	0.764961	5.29898	0.0038405
LOC150776	0.764641	3.26941	0.000525518
NDRG2	0.764521	2.09179	0.0037772
RPL15	0.764349	9.21285	0.000825698
PRKCH	0.763891	2.83603	0.00845791
PYGO1	0.763765	1.15685	0.00365696
SPIN1	0.763561	6.83118	6.12904e-05
TAS2R19	0.763054	2.53031	0.00139252
TXLNB	0.762987	3.68959	0.0220791
MEX3B	0.760805	1.5872	0.00167977
MAML3	0.760643	4.38302	0.000954218
CEP41	0.760094	4.15337	0.000839761
RWDD2A	0.760074	3.21187	0.000113568
ATP2B1	0.760013	7.56361	0.000496592
RMND1	0.759965	5.01951	9.90348e-05
AMY2B	0.759886	4.48975	0.00660985
RNF144A	0.759814	2.2962	0.015483
XPNPEP3	0.759703	5.20443	5.92037e-05
LOC101927002	0.759326	1.08677	0.000255583
TAPT1-AS1	0.759167	2.63735	0.000286523
ZIK1	0.758818	3.12662	0.00123674
SLC9A3R1	0.758058	4.5983	0.000192339
RPS28	0.757833	7.14332	0.00372957
SCARNA10	0.757778	6.69305	0.0108383
ATPAF1	0.757048	5.24093	0.000872845
HMGN2	0.756457	7.32191	0.0144854
VPS13A	0.75559	6.75271	0.000303866
CELSR2	0.755498	1.92172	0.0084889
AMN1	0.754959	3.22301	0.000223158
LGALS1	0.754864	6.92699	0.00330075
ZNF548	0.754661	4.4378	9.54115e-05
LOC653653	0.753701	2.53122	0.0108213
FAM111A	0.753637	6.99088	0.001752
GRHL1	0.753578	1.55936	0.000511723
GATSL3	0.753429	1.9743	0.002572
COL4A2	0.75252	1.35992	0.017467
ST3GAL1	0.751285	6.60011	0.000210174
TEX30	0.750015	3.01471	0.00322792
KNSTRN	0.749974	4.63125	0.0118006
USP30	0.749804	3.68028	0.00234758
C22orf39	0.749039	4.11872	0.000610089
FRMD4B	0.748116	8.341	0.000512878
ZNF404	0.747559	2.04936	0.00215166
PTPRG	0.746374	5.48466	0.00124091
FAM161A	0.746182	2.65875	0.00772684
LOC100507103	0.746124	1.08973	0.00950731
ZNF266	0.746022	5.75084	0.00107757
SMAGP	0.74538	1.96019	0.0153128
PCED1A	0.745276	3.28726	0.000773669
ZNF93	0.745265	4.55004	0.000451635
PPM1H	0.744986	5.01009	0.000215818
EIF3E	0.744806	7.83208	0.00180587
CCNG1	0.744797	7.43769	0.000454059
LCA5	0.744561	2.06906	0.0283865
RPS17	0.744492	8.43373	0.00513355
CPNE2	0.744068	4.42414	0.000292831
ZNF826P	0.742957	1.76165	0.000559953
CYSLTR1	0.742838	7.00226	0.000181933
EIF2S3	0.742612	9.07617	0.000159678
LOC101927506	0.742404	2.53062	0.00610951
ZNF610	0.742193	2.13808	0.0037262
ATP9B	0.741589	5.78124	0.000556933
RP11-696N14.1	0.741489	1.11948	0.00272089
SNHG6	0.740951	4.48905	3.01705e-05
LOC102724697	0.740863	1.48068	0.00192135
PCNT	0.7408	6.60131	0.00173259
RP11-425I13.3	0.740514	1.5583	0.0139742
RPL32	0.73988	8.25273	0.00322181
FKBP9	0.739523	4.94136	0.000325022
LOC389765	0.739425	3.2032	0.00659037
PMFBP1	0.739025	2.25096	0.0204265
PLTP	0.739025	5.78792	0.00240446
ZNF215	0.737933	2.25405	0.00346908
HSD17B4	0.737316	8.60194	0.00144214
LOC102724356	0.737174	2.85628	0.00354321
RPS6KA3	0.737091	7.84485	0.000945454
OPRL1	0.73678	2.33945	0.000869584
RPL37A	0.736231	8.16703	0.0018423
LAMB3	0.735696	1.76863	0.00808059
ERLIN2	0.734763	6.42724	0.000910931
MANEA-AS1	0.734691	3.4707	0.0205738
KIAA0141	0.734454	5.99992	4.632e-05
SAC3D1	0.734337	2.34231	0.00152292
TMEM86A	0.733344	5.81343	0.0223428
PAX8-AS1	0.732039	5.82319	0.0107758
MBP	0.731236	6.94259	0.000242795
SLC12A2	0.730174	5.40724	0.000300722
LAPTM4B	0.729476	5.326	0.00056508
HACE1	0.728789	4.85264	0.000131453
KAT6B	0.728543	5.21898	0.000270603
ST7	0.728215	4.50772	0.00023437
NHSL2	0.728115	1.22428	0.00127079
SLC12A5	0.72736	1.40201	0.00708744
KIAA1211	0.726086	2.37364	0.00233753
ACAD8	0.725995	3.78513	4.01604e-05
TCF4	0.725753	5.97514	0.000427356
MXI1	0.723956	4.59473	0.00501215
DBF4	0.723313	4.65329	0.00137962
NEIL2	0.723223	2.39316	0.000306736
FERMT2	0.723201	4.30909	0.00393847
STARD13	0.722785	6.83615	0.000328852
A1BG	0.722755	1.37235	0.000263071
NCS1	0.722653	2.79493	0.0146615
RDH16	0.722024	1.09993	0.000524242
TIMD4	0.721985	1.51321	0.00253322
CCNG2	0.721822	6.17912	0.0245054
NAIP	0.721571	9.1669	0.000266924
RPL29	0.721025	7.8788	0.00587989
SPATA33	0.720203	1.73285	0.0012229
CDAN1	0.720115	3.45167	0.000815191
LETMD1	0.720091	4.72758	0.000568105
MBNL3	0.719756	7.76186	0.00119381
ZC3H6	0.719374	5.81318	0.000717089
FRMD6	0.718919	1.54558	0.00142459
GUSBP2	0.718549	2.93592	0.000295416
SMYD4	0.718534	4.29687	0.00111353
RNF26	0.718359	3.87004	0.00115501
CTDSP1	0.718025	4.74013	0.00154413
WDR27	0.717971	3.00355	0.00126039
DENND5B	0.71782	5.03135	0.00360774
PELP1	0.717419	3.16416	0.00394879
PDLIM2	0.717253	3.29248	0.0182016
MMAB	0.717253	4.69611	0.010106
JARID2	0.717007	5.99042	0.00204237
NINJ1	0.716468	7.32812	0.000678831
BAG2	0.716131	3.44074	0.0044174
NUP155	0.715637	6.00045	0.00297893
ZNF37BP	0.715098	5.02601	0.00969208
ZNF420	0.714789	3.3702	0.00014209
JADE3	0.714722	2.52286	0.00241174
YEATS4	0.714641	4.35586	0.00118249
LPHN1	0.714623	1.47916	0.000554473
LOC339192	0.713693	1.6617	0.00532795
SUMO4	0.712944	2.58374	0.0102401
SETDB2	0.712863	7.38464	0.00530641
NOA1	0.712847	3.91081	0.000141547
GNN	0.71231	1.52219	0.00104306
NUCKS1	0.71201	8.69509	8.17742e-05
FAM216A	0.711852	2.98952	0.0130915
ATP8B4	0.711438	8.78958	4.30058e-05
AC074286.1	0.711206	2.96333	0.00113313
MIR17HG	0.711198	3.15905	0.0299466
RPL6	0.710591	9.27047	0.0037976
PRDM1	0.710573	6.12604	0.00461125
RPL17	0.710512	8.2496	0.014155
LOC100499484	0.710096	2.14572	0.000821286
LOC102724334	0.709598	1.16359	0.00796621
FAM200B	0.709397	4.20954	0.000366517
PRDX2	0.709024	3.68176	0.00337799
FAM185A	0.70902	3.42252	0.00021984
GOLGA8H	0.708733	1.06572	0.000765737
ZNF684	0.708439	3.0549	0.000651721
ZNF551	0.708248	4.00336	0.000634111
TBC1D13	0.70806	4.59951	0.000323091
KCTD3	0.707804	4.92696	9.9172e-05
TMCC1-AS1	0.707509	2.65849	0.0177161
B3GNT2	0.707197	6.36131	0.000175973
RPL13	0.707094	8.38147	0.00485221
UBE2Q2	0.706497	5.15483	0.00021984
BCAM	0.705546	1.28104	0.00514484
HCG27	0.705541	1.73469	0.00416385
BCAT1	0.705116	8.47403	0.00267201
SLC43A1	0.705063	2.40428	0.00494637
FCN1	0.704942	1.28531	0.0372742
LOC102723755	0.704729	1.60808	0.0130584
ZNF285	0.704638	2.00254	0.00364164
DEXI	0.704465	4.08193	0.00178022
KIAA0586	0.703771	5.92452	0.00061607
ZC2HC1A	0.703711	4.90961	0.00589676
LINC00938	0.703611	2.45792	0.00099339
MFI2-AS1	0.703526	0.813521	9.0284e-05
ZNF827	0.703361	1.4094	0.0350878
LOC101059949	0.703351	2.22029	0.00432649
TRMT112	0.70326	4.44595	0.00347339
TCTEX1D1	0.702423	2.05633	0.00752633
FSIP2	0.701289	0.968666	0.00426401
NTM	0.701191	0.893524	0.000271794
CEBPD	0.700575	5.18858	0.0107758
RPL23P8	0.700525	1.79109	0.0005742
TRAF5	0.700284	4.24939	0.0074952
LOC101930370	0.699953	1.75844	0.00103954
FLJ46906	0.69981	1.33943	0.000424471
SP3	0.699475	7.29104	0.000205349
AC159540.1	0.69924	1.57842	0.0014293
DIRC2	0.699085	6.21096	0.00993957
ADAMTS9	0.698601	1.19911	0.000608946
FCGRT	0.69848	8.36896	0.000821949
MDM1	0.698473	3.96192	0.00114033
UQCRBP1	0.698401	3.87916	0.00228534
HIST3H2A	0.698348	2.25455	0.00247642
FAM86FP	0.698126	1.43031	0.000201197
MLC1	0.697669	1.16407	0.0014009
HENMT1	0.697482	3.08354	0.00126699
RBM4B	0.697171	3.80035	0.000433635
LOC729291	0.695657	1.94842	0.00567294
TRIM28	0.695043	6.36775	0.000623889
CALCOCO1	0.694872	5.05827	0.0384875
RPS27	0.69458	7.81078	0.0069944
SUSD1	0.694327	6.5184	0.000237558
PREPL	0.69385	5.95328	0.0017106
DDB2	0.693568	4.41234	0.00279182
ZCCHC11	0.693518	5.83315	0.00245302
RPL4	0.693457	9.5701	0.00311777
CHIC1	0.692766	4.21946	0.0129538
POLE3	0.69238	5.66219	0.000689853
TESK2	0.691947	4.4037	0.0214299
TNFAIP8L1	0.691614	3.20795	0.0335441
GFOD1	0.691226	2.15349	0.0161667
DZIP1	0.690922	1.89659	0.0334883
LRRC45	0.69066	3.0398	0.00161764
COLGALT2	0.690622	1.4496	0.00427109
TPBG	0.690583	0.936398	0.000960827
WDFY3	0.690396	8.84754	0.000185665
RPP25	0.69019	4.99467	0.000138607
ZNF70	0.689348	3.29056	0.00103237
LOC100507316	0.689025	1.63056	0.000319891
RP11-420A23.1	0.688772	1.3925	0.000841186
MFGE8	0.688493	3.02149	0.0373492
APH1B	0.688416	4.81786	0.000397998
UBL3	0.688014	6.48426	0.0029386
VAT1	0.687781	7.06638	0.00124339
PARD3B	0.687728	2.53578	0.0177899
SLC7A5P2	0.687042	4.4733	0.00196999
AGO1	0.686975	6.67539	0.00134099
RAB30	0.68668	3.60112	0.00160647
AGAP3	0.686289	4.47187	0.000588798
KATNAL2	0.686168	4.30442	0.000464115
GOLPH3L	0.686138	4.89575	0.0017532
LOC100129940	0.686133	2.91676	0.0154288
RPL5	0.686022	9.2199	0.0025772
AFAP1	0.686001	4.18534	0.00780713
ADCK3	0.685604	4.40201	0.0253846
ZNF559	0.685568	3.38539	0.000666984
PTPLAD1	0.684735	7.19855	0.000228289
AATK	0.684008	1.85792	0.00120461
LOC101928000	0.683497	1.66351	0.000229799
MORN1	0.683446	1.14544	0.00313175
TCEAL3	0.683413	2.48916	0.00595925
PKD2	0.683088	5.36176	0.000779489
PKD1	0.682808	5.03285	0.00144205
RPS12	0.682782	8.69097	0.00079066
SULT1A2	0.682619	1.26908	0.00257437
SEPHS1	0.682363	5.0183	9.06822e-05
RPL7	0.68195	9.33457	0.0037976
ZNF780A	0.681832	6.51708	0.00182854
LOC102723564	0.681536	2.33607	0.00106227
NAP1L1	0.68125	8.19878	0.00290568
MARCKSL1	0.681202	1.33171	0.00834839
TTC8	0.681029	3.90594	0.000150363
TOPBP1	0.680177	6.66631	0.000150345
RP11-96H19.1	0.680153	1.45145	0.00212411
NLGN4X	0.679393	1.04155	0.000488015
MEF2C	0.679293	8.69441	0.000195504
FAM228B	0.679137	2.89974	0.000768612
DYRK2	0.678868	6.01997	0.00111375
SSH1	0.67861	7.13685	0.00104013
RP5-1180C10.2	0.678608	3.08447	0.00532795
RIMKLB	0.678081	5.52442	0.00909732
DPH6	0.677545	3.87645	0.000853708
CAHM	0.677531	2.0287	0.00341029
LOC100507373	0.677356	2.55025	0.00801672
FLNA	0.676827	7.54333	0.00921146
ZNF334	0.676711	4.74534	0.00166157
GPR21	0.676575	3.4803	0.00347519
GRASP	0.676429	0.949617	0.000424893
VLDLR	0.676006	1.78851	0.00132593
FAF1	0.675232	5.55483	0.00536224
TNRC18P1	0.675	2.13212	0.00927245
AC007551.3	0.674627	2.77014	0.000245006
LINC00886	0.6746	1.8465	0.00136859
HP1BP3	0.674541	7.49332	0.001838
DPH5	0.674382	3.67209	0.00903308
ZC3HAV1L	0.674082	1.91299	0.000957701
TYRO3	0.673972	1.02979	0.000472277
MAST2	0.673621	5.30131	0.000288411
ERCC6	0.673433	5.54705	0.00288764
RGPD5	0.673352	6.23043	0.00183743
ENOX2	0.67328	5.3848	0.000348559
SLC2A11	0.673136	2.5781	0.000426134
LOC101928433	0.672658	1.8599	0.00158114
DET1	0.671923	2.84424	0.000247447
HIBADH	0.671861	5.13326	0.00668627
BEX4	0.671716	5.40878	0.00726346
PNRC2	0.670594	7.29274	0.000342494
LOC728323	0.669475	3.47841	0.0114586
FLJ37201	0.669469	2.32507	0.00211641
ANKS1A	0.668968	5.73126	0.00597816
SDHAP3	0.668684	2.85487	0.00440435
PARVB	0.668402	5.15113	0.036806
GAS6-AS2	0.668085	1.8507	0.031888
TANC2	0.668053	4.90623	0.00772142
SNHG7	0.667441	3.12717	0.000293387
IQCH-AS1	0.667202	2.82893	0.00290739
LOC729162	0.666819	4.11719	0.00917291
TXNRD3	0.666321	2.48139	0.00346394
GTF2F1	0.666168	5.79871	0.00100446
PARK2	0.666107	1.8135	0.00713377
CCDC171	0.665986	4.07599	0.00228281
THAP10	0.665818	2.06629	0.00409585
RP11-545I5.3	0.665622	2.71711	0.00598776
BDH2	0.665554	3.45885	0.000241732
RAD21	0.665485	7.53816	0.00225914
GPX1	0.665398	8.95449	0.00242797
TRPC1	0.665371	1.61693	0.0129546
POLD1	0.665043	4.27854	0.00145146
BTF3L4	0.664984	6.74444	0.00155588
GATS	0.664913	2.01274	0.0106365
MTERFD2	0.663914	4.13072	0.00210102
MRPS31P5	0.663547	2.99172	0.000449346
GSTP1	0.662599	5.45429	0.00384873
ATG9A	0.662141	4.68522	0.000981785
LILRB4	0.661728	0.902387	0.000458589
ST3GAL6	0.661643	5.84092	0.00255481
ZNF445	0.661119	4.75394	0.00114737
RP11-620J15.3	0.661104	1.34838	0.00644006
IFT46	0.661095	3.44291	0.000985858
ZNF223	0.660781	3.32415	0.000212748
SYNE2	0.66071	6.40836	0.00916281
[truncated: 5,110 more rows]

## Sheet: f-ISO1 iMGL VEH vs IFN
	logFC	AveExpr	adj.P.Val
CD163L1	5.71462	4.83798	8.12792e-07
HIST1H3B	5.59801	4.70349	2.27024e-07
HIST1H1B	5.40684	4.69834	4.18392e-07
HIST2H3C	5.32307	3.05007	2.77493e-06
RRM2	5.29549	4.97026	1.17061e-07
LGI2	5.21805	2.88457	3.24177e-08
CDK1	5.0896	4.64683	2.94095e-07
GPR183	5.07422	3.14487	1.80385e-08
PCDH12	5.01597	2.66503	1.73842e-07
ANLN	4.87735	4.85424	1.98071e-06
MKI67	4.83605	5.98472	3.46921e-05
TOP2A	4.82196	6.25383	1.69643e-06
HIST1H3G	4.75198	3.50901	3.09952e-07
ZNF704	4.74611	5.66434	3.43995e-07
KLHL13	4.70607	2.71632	3.7665e-08
CD28	4.69058	3.41778	1.19496e-06
HIST1H3F	4.66586	3.88267	8.88428e-07
S1PR1	4.64694	3.32052	4.40837e-08
CENPF	4.57635	5.49969	3.35304e-06
HIST1H2AI	4.56464	4.82134	3.05728e-07
TYMS	4.5587	3.83767	1.51742e-07
CCNE2	4.54944	3.33482	4.40837e-08
ASPM	4.52753	5.03524	5.98116e-06
E2F8	4.40742	2.72821	1.9547e-07
ESCO2	4.38199	3.56878	5.38632e-09
HIST1H2AH	4.34301	3.91797	2.48121e-07
IQGAP3	4.31725	3.13177	2.18779e-06
HIST1H2AG	4.29514	5.32054	4.05373e-07
COBLL1	4.29323	2.89284	1.19581e-06
SEPP1	4.25794	8.92838	1.3649e-06
KIAA0101	4.20482	3.09944	5.86389e-08
DTL	4.13942	3.295	2.6616e-08
MYBL2	4.09242	2.95722	5.56322e-07
HIST2H4B	4.06048	3.37777	0.000538537
HJURP	4.0428	3.03908	1.04137e-06
LYVE1	4.04166	2.3888	5.10113e-07
HIST1H3J	4.0013	3.69254	4.44452e-07
BUB1B	3.98408	3.78111	8.43454e-07
NCAPG	3.96461	4.69474	1.34974e-06
HIST1H2AJ	3.95744	2.59136	9.39512e-07
FAM111B	3.95598	2.44974	5.31633e-08
KIF11	3.9223	5.10191	5.86167e-07
HIST2H3A	3.91561	3.50209	0.000193563
HIST1H1D	3.8767	3.98665	5.93235e-07
ATP6V0D2	3.86406	6.41432	7.49312e-08
FAXDC2	3.84847	3.22727	3.63878e-06
HRH1	3.84545	5.14649	1.13238e-06
E2F7	3.84149	2.51098	5.00174e-08
HIST1H2BL	3.8225	3.6745	3.34276e-06
KIF15	3.81774	3.53071	3.32769e-07
TRDN	3.81254	3.09814	1.31451e-06
HIST1H2BI	3.8108	3.8469	6.39109e-07
CKAP2L	3.80745	2.93167	2.51582e-06
BIRC5	3.78626	2.77453	8.19987e-07
EXO1	3.76477	2.7647	9.96648e-08
PRC1	3.7513	4.42761	9.61696e-07
FGL1	3.73127	4.77219	6.88938e-07
KIF4A	3.73119	3.08267	1.44516e-06
DEPDC1	3.72791	2.83267	1.55737e-07
HIST1H2BH	3.72321	3.72284	1.49373e-06
KIF2C	3.70307	3.26864	1.69822e-06
KIF20A	3.69056	2.85204	3.18438e-06
STMN1	3.65843	4.5181	3.41662e-06
HIST1H2AM	3.65743	5.17263	1.55363e-06
HIST1H2AB	3.65459	3.3664	2.86907e-07
KIFC1	3.63141	2.8096	3.81926e-06
ESPL1	3.62898	2.96647	1.24585e-05
GABRA3	3.62878	2.8018	6.21149e-07
HIST1H2BF	3.62206	4.76458	2.28066e-06
KIF23	3.61245	2.98652	1.24357e-05
DGKI	3.60673	2.62323	5.24898e-08
TMEM106C	3.60188	3.67768	9.96648e-08
TK1	3.59606	3.14356	1.48835e-06
F13A1	3.58882	9.10369	3.03045e-06
AGR2	3.58057	3.39805	3.64249e-05
GNG2	3.57538	5.54265	2.67888e-08
HIST1H2BM	3.56384	2.87392	2.00928e-06
GTSE1	3.56092	3.00656	6.89191e-07
ABCG2	3.55228	4.19826	1.38051e-07
CIT	3.54541	4.22968	7.25985e-06
DIAPH3	3.52809	3.24699	5.5303e-08
MCM10	3.50682	2.35889	1.66225e-07
GALNT18	3.48574	2.48071	7.49312e-08
SESN3	3.48225	5.96465	4.5004e-07
CXCR4	3.48184	2.27359	1.61446e-05
KLRK1	3.46056	2.70102	2.84862e-06
RGS18	3.44085	3.80712	1.69395e-06
HIST1H3H	3.43953	4.62804	3.81694e-06
CDKN2C	3.43632	2.8449	5.57141e-07
TPX2	3.43411	4.05335	9.33305e-06
IGF1	3.43322	6.843	1.08747e-05
HIST1H4L	3.42517	2.90853	3.44669e-06
HIST1H4D	3.41588	4.28209	3.0278e-06
CCNA2	3.41272	4.56232	2.05208e-07
SPC25	3.40298	2.53291	5.88767e-07
CTNNAL1	3.38328	2.94241	4.40577e-08
CEP55	3.34848	3.7093	7.65535e-06
CDC6	3.3452	2.82205	1.08339e-06
TLR5	3.34173	4.39175	2.21296e-06
INSR	3.34046	3.83487	4.8309e-07
PDGFC	3.33706	4.21982	6.06511e-07
NUSAP1	3.32729	5.29358	1.64617e-06
NDC80	3.32702	3.29805	3.74867e-06
UHRF1	3.3168	3.12672	1.455e-06
TCF19	3.30651	3.74362	3.83058e-07
KIF18B	3.28682	2.06492	2.32856e-06
SYT1	3.28435	1.90087	1.10819e-05
HIST1H3D	3.28208	5.98364	1.8461e-06
CD200R1	3.2764	5.0366	7.4397e-07
HIST1H3I	3.26479	3.6195	1.11104e-05
PDK4	3.25816	2.3543	1.63889e-05
AURKB	3.25754	2.50109	1.98071e-06
KDR	3.25012	2.17594	1.69961e-05
HIST1H1C	3.23076	6.18842	1.02507e-05
CDCA5	3.22581	2.66218	1.77151e-06
E2F2	3.22553	2.0632	3.37903e-07
POLQ	3.21859	4.25761	2.38212e-06
ZWINT	3.21147	3.62285	6.90884e-07
WLS	3.20863	2.92835	3.66281e-07
TICRR	3.20527	2.4538	1.79944e-06
KIF14	3.20092	3.5067	1.54641e-06
KLRC4	3.18509	2.17466	1.08476e-06
SIDT1	3.18027	1.96154	1.19405e-06
WDR76	3.17536	3.4346	4.18392e-07
CLSPN	3.16891	4.35883	1.87423e-07
SLC11A1	3.16819	3.01721	2.15245e-06
HELLS	3.16301	4.61202	1.69643e-06
SKA1	3.15388	2.68278	3.81694e-06
DLGAP5	3.1535	2.70663	2.73976e-05
MYBL1	3.15007	2.68708	1.50057e-06
CDC25C	3.14376	2.07034	2.15245e-06
DEPDC1B	3.14012	2.75736	2.80905e-06
APOBEC3B	3.13823	2.93276	0.000125881
SH3PXD2A	3.1331	5.75672	3.03045e-06
CDC45	3.12774	2.08928	1.49291e-06
MAMDC2	3.12195	1.89593	1.27718e-06
CD9	3.12055	3.80378	0.000181147
GSDMA	3.10941	2.25523	8.33308e-07
MRVI1	3.09246	2.35377	1.32009e-07
HIST1H4C	3.08637	4.59425	1.29381e-05
CDCA2	3.08268	3.30595	1.71819e-06
WEE1	3.07462	2.95256	5.84843e-07
HIST1H2AL	3.06366	2.3548	3.56489e-06
CDCA7	3.05854	2.29742	2.64244e-06
HIST2H2AB	3.04709	3.96773	9.48154e-06
NCAPG2	3.04378	4.74537	1.14223e-06
VNN1	3.03802	2.18706	1.07028e-06
SRGAP1	3.0176	3.17133	1.52755e-06
LOC102724843	3.01313	1.69425	0.00246048
SDC2	3.00725	4.47024	4.35494e-05
HIST1H4I	3.00644	3.76424	1.04335e-05
NEK2	2.99285	2.15373	1.98071e-06
RGCC	2.98335	2.93568	4.94876e-06
SLC7A8	2.97776	6.19908	3.06967e-05
CCNB2	2.97482	3.33933	3.63081e-06
MS4A4A	2.97458	6.05576	7.79518e-07
SKA3	2.97375	3.0093	2.73132e-07
NUAK1	2.97209	3.67206	4.8309e-07
ARMC9	2.96884	3.74294	2.44149e-06
FANCI	2.96449	4.30145	9.64782e-07
RTKN2	2.96128	1.96778	3.36628e-05
NLRP1	2.93761	3.5585	2.44149e-06
TMEM71	2.93663	2.02967	2.86392e-06
HIST1H2BJ	2.93279	5.69686	8.29386e-06
RAD54L	2.92798	2.1164	1.42365e-06
CASC5	2.92513	5.27903	5.11379e-06
HIST2H4A	2.92411	3.33767	0.00182772
NCAPH	2.92257	3.77698	6.8463e-07
FOXM1	2.92234	2.62818	1.09294e-05
ERCC6L	2.90574	2.13088	1.43673e-07
HIST1H3E	2.8977	2.9304	5.42546e-06
SPC24	2.89023	1.98151	3.46628e-06
CENPU	2.88466	4.82632	4.14377e-07
FAM13A	2.8832	5.54253	7.4397e-07
ZNF367	2.87666	3.22539	9.04581e-08
HIST1H4F	2.86887	2.83994	7.5634e-06
PKD1L3	2.86333	2.121	1.5653e-07
XYLT1	2.86079	2.62702	7.11242e-07
PIK3IP1	2.85594	5.35215	2.35233e-05
CCDC152	2.85507	2.01354	6.23026e-06
SRGAP3	2.84868	5.19737	3.44527e-06
CHEK1	2.84743	3.13076	8.85171e-08
HIST1H2BO	2.84631	2.57434	2.95328e-05
MS4A7	2.84512	4.94573	5.4286e-06
CENPM	2.8428	2.06741	2.06729e-06
NUF2	2.83993	3.14243	1.08871e-06
ASF1B	2.81694	3.09978	8.8486e-07
FGD5	2.78315	2.83099	7.71456e-06
NFIA	2.76463	2.4094	6.99082e-07
MELK	2.76433	3.9449	1.64358e-06
HTR2B	2.75841	1.67819	7.73728e-06
LILRB5	2.75557	5.01529	2.47481e-06
HIST1H2AE	2.74793	5.77687	4.63675e-06
BRCA1	2.747	5.06415	3.50923e-07
LOC101928101	2.74261	2.02354	3.4666e-07
NAV1	2.73958	5.21497	3.48801e-05
NEIL3	2.73917	2.2924	1.00523e-06
EMP1	2.73726	3.89984	1.81521e-06
NID1	2.72614	3.09303	1.00794e-05
CDKN3	2.72152	2.35154	4.82231e-06
TNFRSF11A	2.69865	4.61085	9.7626e-07
HIST1H4B	2.685	3.96801	5.399e-06
ZNF395	2.68099	3.45564	1.50659e-06
XRCC2	2.67872	2.30446	2.11185e-07
CBX7	2.67848	2.47369	1.17537e-05
MCM7	2.66723	4.53248	2.44938e-06
FIGN	2.63657	2.46742	4.93981e-06
AFF3	2.63455	1.62238	3.34276e-06
KIAA1524	2.63317	4.50771	3.93597e-07
CENPK	2.6256	3.52996	2.93068e-07
LPL	2.62434	6.54679	1.14834e-06
AMPD3	2.62203	4.7088	8.21157e-06
CC2D2A	2.62174	2.34045	1.63116e-06
CNRIP1	2.62088	4.63931	1.14223e-06
IRS2	2.6189	3.44868	6.30785e-06
HIST1H4A	2.61732	1.93704	1.24585e-05
ARL4C	2.6101	4.71364	0.000122262
RAD54B	2.60709	4.15498	1.5073e-05
HIST1H4H	2.60219	3.53133	2.44244e-05
C5	2.60097	3.76843	3.50927e-07
TTK	2.59166	3.9132	1.20556e-06
MGLL	2.59072	4.04053	3.03045e-06
HIST1H3A	2.58847	2.40114	1.17207e-06
SSBP2	2.57447	5.15852	4.20757e-06
UBE2C	2.55846	1.83899	6.25479e-06
CDT1	2.54232	1.72204	1.78427e-05
ARHGEF39	2.53849	1.95719	1.13601e-06
EMR4P	2.53664	1.85128	7.93827e-06
CDCA3	2.53059	1.9692	1.20317e-05
SESN1	2.52752	6.39241	1.14223e-06
PKMYT1	2.52687	1.66594	3.96624e-06
LOC101928228	2.52575	2.7011	1.1121e-05
PAQR7	2.5246	3.19979	7.71456e-06
GPRC5B	2.52353	1.85825	5.4008e-05
CLMN	2.52058	3.23299	3.79595e-05
C21orf58	2.51711	2.22919	7.01029e-06
DHFR	2.51197	5.21692	4.93688e-07
PELI2	2.50786	3.04449	0.000274539
CYP27A1	2.5057	3.5246	0.00190351
HIST1H2BN	2.50473	2.97216	8.53612e-05
FBXO17	2.49601	1.81358	7.13237e-06
KITLG	2.49456	2.09863	8.46911e-06
CPM	2.48338	5.92323	7.38925e-06
SGOL1	2.47777	2.3025	1.74877e-06
DNM3	2.47364	2.30098	1.51999e-06
GPSM2	2.47332	3.12717	6.28612e-06
EPAS1	2.46686	6.82597	9.03276e-06
HIST1H2BD	2.4632	4.5207	7.49178e-06
OTOA	2.46266	2.55213	7.01029e-06
KCTD7	2.46227	5.33594	6.00784e-06
DPEP2	2.44799	3.73267	1.36539e-05
DTX1	2.4424	1.87306	6.65812e-07
HIST1H2BE	2.4359	3.38422	1.32837e-05
MAGI1	2.42712	3.04113	3.73893e-06
GABRE	2.42601	2.17786	1.16966e-05
CDC25A	2.41947	2.3685	6.86968e-06
GPR133	2.41636	1.81111	1.20317e-05
ATAD2	2.41553	6.3371	6.88938e-07
ATP9A	2.41497	2.63885	2.50735e-06
CSF2RA	2.41482	5.19743	4.68449e-06
GJC1	2.41009	1.8367	4.18392e-07
SLC18B1	2.40997	5.78374	3.49291e-05
CD109	2.40994	4.73601	0.000622439
CCNF	2.40834	3.10706	2.06271e-05
ASIC1	2.40417	1.6817	1.3649e-06
HMGB2	2.40386	5.43019	1.71819e-06
HIST1H2AK	2.40347	2.36811	1.70441e-05
LIMCH1	2.39627	3.03358	4.32477e-06
MTSS1	2.39389	6.64338	4.07725e-05
LOC81691	2.39065	2.6026	1.64617e-06
LTBP2	2.38862	2.79411	0.000143501
EFHC1	2.38829	2.60889	3.62559e-06
CDCA8	2.38825	2.90206	3.89112e-06
HIST1H4J	2.3846	5.91012	5.19921e-05
RP11-838N2.4	2.37819	3.85926	8.5291e-06
C1orf112	2.37687	4.29266	4.33534e-07
TRIP13	2.37111	2.76087	1.6272e-06
MCM4	2.37067	5.91973	1.64617e-06
TROAP	2.3686	1.73373	1.50926e-05
MYO7A	2.36731	5.24087	1.60097e-05
SEMA3A	2.34553	1.68899	9.90372e-05
HIST1H2BG	2.34108	5.06026	1.47636e-05
PLK1	2.33725	2.26821	2.43459e-05
ANTXR1	2.33648	2.84223	8.77878e-05
PCSK6	2.33173	2.8544	8.14079e-05
CACNA2D3	2.33142	1.46091	5.93735e-06
MMP9	2.33098	4.21969	0.00101957
HIST1H4E	2.32991	4.74411	2.92603e-05
CACNB4	2.32006	2.9939	1.04137e-06
CHAF1B	2.31862	2.08781	4.03825e-06
TNFRSF21	2.31768	4.44802	2.34572e-06
GUCY1A2	2.31597	3.12474	0.0161044
KANK2	2.305	3.75015	8.37916e-05
CR1	2.30251	2.37097	0.000770375
PLXNA2	2.29718	1.73618	1.20609e-06
DIP2C	2.29384	2.75153	0.000303404
DMD	2.28807	2.87801	5.73786e-05
ABCA1	2.28359	8.82325	1.81628e-05
BMP2	2.28174	3.19184	5.41172e-06
CD163	2.28146	7.5829	2.55495e-05
ADTRP	2.27979	1.5821	3.57428e-07
COLEC12	2.27331	4.49251	0.000531933
PGA4	2.27321	2.93823	5.8147e-05
WDR52	2.26731	3.13174	7.57409e-05
CYBRD1	2.26709	6.20632	4.9477e-05
DDX12P	2.26589	2.7151	2.92603e-05
MAD2L1	2.26286	3.56657	3.05728e-07
RACGAP1	2.26249	4.79553	4.82231e-06
MNS1	2.26078	2.43049	9.53546e-06
KLRC4-KLRK1	2.25955	1.41214	3.64189e-05
SPATA7	2.25679	4.07742	1.6028e-05
C18orf54	2.25459	3.64657	5.15546e-05
BUB1	2.25271	4.60068	2.15587e-06
ABCC5	2.25093	7.64208	2.31034e-05
MS4A14	2.24803	2.6479	6.21621e-05
HIST2H3D	2.23699	2.12415	1.54946e-06
KLHDC8B	2.23688	3.06572	6.97306e-06
USP53	2.23556	4.94294	1.84237e-06
CELSR1	2.23532	3.6196	0.000154918
SPAG5	2.23081	4.87854	4.55007e-05
FGFR1	2.22748	3.5685	4.09469e-06
SCMH1	2.2268	2.51572	5.5328e-06
PLEKHG3	2.22143	2.3846	0.000184288
SFXN2	2.21959	3.40447	2.40689e-07
ZNF711	2.21631	2.38382	0.000271441
CCDC14	2.21461	4.81919	3.50766e-06
EEPD1	2.21146	4.37762	9.85397e-06
LDLRAD4	2.20994	5.46926	5.31137e-07
CCDC150	2.20753	2.75823	4.16992e-05
SLX1A	2.20357	1.96205	0.0109783
H2AFX	2.2002	4.46997	4.56585e-05
MMD	2.19794	5.92894	5.61164e-07
KIAA1211L	2.19597	2.25918	6.45995e-07
GLIPR1	2.19517	7.81768	3.37903e-07
ANKH	2.19301	5.74021	1.19334e-05
PON2	2.18383	4.66513	4.97218e-06
FBXO43	2.1801	1.43562	5.10178e-06
YPEL1	2.18005	2.08394	8.19499e-05
ORC1	2.1724	2.89043	2.68962e-06
LINC00639	2.16635	1.729	1.04638e-05
NAV2	2.16137	2.71925	0.000227204
HIST1H2AD	2.15954	3.53189	0.000272615
LOC102724281	2.15782	1.89219	0.000289313
LOC653786	2.15047	2.42836	1.21968e-06
MMS22L	2.1476	4.96554	2.60166e-07
WDR91	2.14676	5.04363	5.5328e-06
DHRS3	2.14348	4.72023	9.01167e-06
IGF1R	2.14339	3.9105	2.96643e-05
SLC4A7	2.14277	7.02897	1.70441e-05
FPR3	2.1405	4.45134	0.000181321
ATRNL1	2.13956	3.38849	3.57394e-05
RECQL4	2.12848	2.29694	1.95249e-05
FEN1	2.12766	4.04725	7.49178e-06
TMEM26	2.12603	3.45956	7.57867e-05
HS3ST2	2.12576	3.37073	0.00249911
CMBL	2.12414	2.23479	2.94519e-06
GAPT	2.11962	1.92659	4.33049e-05
SLC16A10	2.11828	1.86179	0.0020047
FAM83D	2.11604	1.70626	6.29161e-06
CCDC15	2.11595	3.23471	2.30389e-06
FAM198B	2.10992	7.28256	2.83451e-06
ACSS3	2.10928	2.82044	0.000147922
SPARC	2.1073	6.32843	0.000449707
BNC2	2.10646	3.84956	1.64617e-06
STIL	2.09711	4.16991	1.23939e-05
FSCN1	2.09672	5.91986	0.000526394
TFPI	2.09614	5.11844	0.00155268
TTC28	2.09353	3.91074	4.35249e-05
ZHX2	2.0924	3.26738	2.73642e-05
RFC3	2.07554	4.21248	1.32455e-06
FAM177B	2.07276	1.51692	4.83373e-05
CENPA	2.0725	2.14333	2.4974e-05
NAV3	2.06976	2.17478	5.00352e-05
SLC22A23	2.06896	4.66158	4.63599e-05
RAB7B	2.06591	3.79451	3.03777e-05
APPL2	2.06396	6.4455	8.29285e-07
HIST2H2BF	2.06051	4.97488	2.38832e-05
EME1	2.06019	2.10968	1.32638e-05
PLEKHA1	2.0591	5.97765	9.7648e-06
FAM214A	2.05832	4.80258	0.000623542
DNA2	2.05782	3.59206	2.00749e-06
FAM212A	2.057	2.20831	2.69553e-05
FAM198A	2.0513	1.55634	2.44332e-06
F2RL3	2.05085	1.51711	6.55204e-05
HPSE	2.04442	4.77092	1.82942e-06
INPP5F	2.04296	6.59936	2.74818e-06
EML5	2.04284	1.86437	5.61164e-07
RPGRIP1	2.04129	2.12922	1.61446e-05
PDE4D	2.04078	4.35688	1.84693e-05
DISP1	2.04029	4.68467	1.24585e-05
DAB2	2.03802	9.86607	7.89704e-05
TPCN1	2.03692	5.62855	0.000180229
ABTB1	2.03403	3.24256	1.13646e-05
SEMA6B	2.02886	1.90545	7.55031e-07
HIST1H4K	2.02697	3.53339	0.000961425
GPR137C	2.02616	2.33731	0.000116996
RAPH1	2.02599	6.42308	0.000602629
LOC100093631	2.02476	3.53701	0.0157076
NEURL1B	2.02366	1.31789	0.000329371
GINS2	2.01435	2.0436	3.04131e-06
MTUS1	2.01287	6.42367	3.80695e-07
GPC6	2.01181	3.31395	0.000691531
GSG2	2.00632	2.10402	2.40518e-05
KIF24	1.99988	3.12746	3.27855e-05
CCDC34	1.99917	2.73665	7.07731e-06
KLHL41	1.99905	1.749	0.000235772
GPX8	1.99809	1.59454	4.82231e-06
TRIM59	1.99789	4.03662	2.26013e-06
SKIDA1	1.99445	2.35294	0.000189536
HIST1H1E	1.99197	7.16248	0.000124017
ORC6	1.99132	2.97117	9.61696e-07
SORCS1	1.98615	2.34722	6.60977e-06
NAALAD2	1.98397	4.16012	0.000581157
ZNF608	1.98315	2.49282	5.29377e-06
GAS5	1.9812	3.97675	1.13646e-05
PRTFDC1	1.98103	1.49748	5.69202e-06
IQCK	1.98083	2.00053	7.71456e-06
WDR34	1.98066	1.87617	4.09469e-06
MXD3	1.98022	2.12478	7.22808e-06
AMOTL1	1.97936	1.46485	3.70881e-06
HIVEP1	1.97634	4.93099	4.6376e-05
ADAMTS10	1.97429	1.45672	2.44332e-06
CDC20	1.97264	1.89683	2.19724e-05
WDR90	1.97195	1.75579	1.04466e-05
HIST1H2AC	1.96972	5.80747	5.52758e-05
LOC101930275	1.96454	1.80726	0.000115998
NGFRAP1	1.96101	6.09207	1.455e-06
YPEL3	1.95791	3.05316	7.13712e-05
BLM	1.95752	4.5718	5.41838e-06
TP53I11	1.95521	3.30621	0.000160121
IER3	1.95449	2.34366	6.13103e-05
ARHGAP11A	1.95399	4.80503	1.59818e-05
GFRA2	1.95333	2.4143	0.00049342
PRKACB	1.95273	6.53273	1.50659e-06
TSPAN5	1.94986	2.37456	8.46911e-06
FAM101B	1.94842	3.07549	0.0020726
LINC00472	1.9463	1.7615	3.96624e-06
TMPO-AS1	1.94538	2.39221	2.91296e-06
FABP3	1.94345	3.6798	3.16796e-05
GGTA1P	1.93977	5.8114	2.36799e-05
LOC101928054	1.93812	4.74756	0.000329832
FOXO3	1.93433	7.06789	1.88755e-05
WBP5	1.93276	5.87989	1.6116e-06
FBXO5	1.9312	4.44818	1.74877e-06
SGPL1	1.93103	7.58813	2.54484e-06
USP54	1.93023	2.16472	2.15245e-06
FANCB	1.92532	3.56388	1.34974e-06
TNS1	1.92514	2.35211	0.000490357
PGA5	1.92494	2.66504	0.000119766
RYR1	1.92284	5.38778	0.00186334
BASP1	1.92259	3.00174	0.000961041
PLEKHG5	1.92218	3.56196	3.65997e-05
SLC40A1	1.91934	9.19642	0.000760684
PLEKHA5	1.91766	2.76874	1.22613e-05
HTATSF1P2	1.916	3.36916	1.13626e-05
HIST1H2BC	1.91428	6.68609	3.28673e-05
RASL11A	1.91365	1.48234	3.63081e-06
EPB41L1	1.91232	2.70228	0.000204707
CALM3	1.90621	8.32717	9.24287e-07
SYT6	1.90581	2.08373	4.73562e-05
E2F1	1.90168	2.13716	1.54595e-05
PLK4	1.88976	4.03501	2.68962e-06
BIN1	1.88681	4.21705	8.32481e-05
RELL1	1.88269	5.05015	9.09599e-06
CX3CR1	1.87951	1.24683	0.000514989
CENPI	1.87946	3.65438	1.39608e-05
USP2	1.87694	1.53517	8.87848e-06
THRA	1.87382	2.45608	7.63627e-05
ARHGAP24	1.8714	1.67137	4.65751e-05
KIAA1147	1.87024	6.62563	1.66665e-05
C11orf45	1.87015	4.26803	3.10026e-06
HTR7	1.86879	5.29922	9.28103e-06
SHCBP1	1.8658	4.66952	4.68449e-06
GINS4	1.85958	2.77252	7.12466e-06
LRRC39	1.85326	4.0816	0.00294271
ITM2C	1.85123	4.48023	6.61391e-06
FAM64A	1.84659	1.35274	4.48733e-06
EMC3-AS1	1.84657	2.62045	1.66226e-05
CRHBP	1.84534	2.31374	7.20262e-06
RAD51	1.84511	2.28835	6.26648e-06
KIAA0754	1.84494	4.64563	0.000554067
LIG1	1.83778	4.81521	7.59827e-05
ALDH7A1	1.83675	4.56646	6.29766e-06
HRH2	1.83673	2.99174	9.76426e-06
PBK	1.83507	1.34988	2.05165e-05
ITGB5	1.83236	6.98319	7.49178e-06
ZNF589	1.83219	3.97214	2.36688e-05
CENPE	1.82975	5.98622	2.77406e-05
MCM8	1.82862	3.7026	6.29766e-06
CCDC170	1.82752	4.2472	2.36934e-05
GPC4	1.82632	2.32423	0.0208714
PGA3	1.82549	2.76353	0.000294859
RBFOX2	1.8233	3.20721	5.13807e-05
CD99P1	1.82167	3.32752	0.00031622
CTTNBP2	1.8188	6.29027	8.20638e-06
POLE2	1.81714	2.08375	1.3649e-06
TRAIP	1.8158	1.87428	4.34986e-06
CDC7	1.81326	2.27165	2.39434e-06
ZNF112	1.81054	2.94968	7.67075e-06
MGAT4A	1.80706	7.72539	9.85397e-06
STAB1	1.80522	10.7064	0.000102035
POLE	1.801	5.40442	1.92262e-05
SPICE1	1.79554	3.98884	1.39993e-05
FANCD2	1.79391	4.71053	1.23939e-05
HSPA7	1.79114	3.67406	0.000272615
DUSP27	1.7864	2.93411	0.00228493
MAP7D3	1.78471	3.78047	1.05659e-05
PDCD4	1.78469	6.07441	0.000847456
CLEC2D	1.78444	4.95761	0.000132677
HIST1H1A	1.78352	1.62434	1.71534e-06
UNC80	1.78094	1.56009	8.67487e-05
ASRGL1	1.77693	1.76668	1.63889e-05
SHMT1	1.77575	3.81074	1.02854e-05
PCLO	1.768	3.86172	0.000495833
LOC100507520	1.76755	2.27476	0.00021514
CTSV	1.7665	1.5517	9.43121e-05
SGOL2	1.76595	5.18527	1.47955e-05
KIAA1107	1.76394	3.32993	0.000274629
VWA5A	1.76021	6.14656	2.49401e-05
GPNMB	1.74988	10.241	0.000266818
AHRR	1.7489	4.65473	0.00020288
MICAL2	1.74563	4.7572	0.000225993
MPPED2	1.7455	2.59991	0.00505598
APBA1	1.74515	4.96711	3.52412e-05
RASL10A	1.74507	1.62537	3.20791e-05
HMOX1	1.74502	6.58408	0.000127548
MCM2	1.74237	4.70504	5.28363e-05
TXNDC16	1.74222	5.44457	3.91412e-05
SIRPB2	1.74167	4.62038	2.91296e-06
GINS3	1.74097	2.71178	2.80807e-06
LOC100996761	1.73737	2.50345	0.00168109
PDE9A	1.73016	2.11176	0.000138382
WDHD1	1.72996	4.42391	2.61685e-06
LOC100506538	1.72915	1.87462	0.000110206
EMP2	1.72816	1.2519	1.99545e-05
C5AR1	1.72646	5.99657	4.47641e-06
AKAP6	1.7251	4.77049	0.00153923
CRIM1	1.72407	4.98262	6.29759e-05
MTURN	1.72399	4.31132	1.86916e-05
SHB	1.72031	3.07524	1.85242e-05
REPS2	1.71651	4.8927	0.000150142
WDR62	1.71625	2.25594	0.000130666
SMPDL3A	1.7162	3.27059	0.000306177
TNFAIP8L3	1.71498	1.41842	1.34841e-06
SCAMP5	1.70966	4.28069	5.0806e-05
MATK	1.70823	2.59898	0.000114241
TAL1	1.70389	3.63243	0.000216761
HMMR	1.70238	5.1219	6.86968e-06
SMARCA1	1.70179	4.17023	3.33705e-05
FRK	1.70041	1.5478	4.31657e-05
LOC101928230	1.69781	3.27416	1.50057e-06
KIF22	1.69606	4.14524	0.000165577
MERTK	1.68843	5.73612	0.000136919
RASAL2	1.68448	6.78512	1.81298e-05
GPR125	1.68173	2.2139	2.59224e-05
GGH	1.68119	4.26778	7.27013e-06
DEPTOR	1.68114	2.17843	7.9487e-06
LOC374443	1.68103	4.69499	5.07509e-05
RAD51AP1	1.67774	5.68878	4.77663e-06
GNG12	1.67771	5.55143	1.07086e-05
ABCB5	1.67749	1.36634	0.0024134
HS2ST1	1.67743	7.01439	1.10806e-05
MPDZ	1.67719	5.3075	6.28612e-06
GINS1	1.67636	4.17453	1.05659e-05
FZD3	1.66898	4.47246	1.63889e-05
EDA	1.66704	3.30776	7.73728e-06
ARHGAP20	1.66547	1.50842	7.49624e-06
RHOBTB1	1.6652	5.39003	1.91136e-05
BMF	1.66073	6.51748	3.64189e-05
KLF12	1.65772	1.45172	7.34107e-06
FAM110B	1.64883	1.64354	1.29815e-05
FLRT2	1.64845	1.8278	0.00627269
FBXO32	1.64721	2.46237	0.000534461
NT5DC1	1.64455	5.15908	2.17102e-06
P2RY8	1.64451	3.3214	4.6871e-05
ZNF660	1.6431	2.78468	2.38832e-05
CXCL12	1.64131	3.43766	0.0196178
PXN	1.64051	4.20236	6.5716e-05
GLCCI1	1.64041	4.26365	1.28031e-05
CHTF18	1.63919	2.84393	5.0806e-05
ATAD5	1.63779	5.46306	3.74867e-06
ENC1	1.63761	3.49772	4.15741e-05
SH3D19	1.63465	2.13746	0.000211814
CDC14B	1.63441	3.46002	0.000566221
FXYD6	1.63288	2.24224	3.82061e-05
ABCG1	1.63205	3.00621	2.41615e-05
STRIP2	1.63142	1.33062	4.07773e-06
OIP5	1.6313	1.62096	1.35598e-05
C1orf127	1.63121	2.58313	0.000218397
LOC101927070	1.63035	1.21715	2.74528e-06
AGAP1	1.62748	3.097	8.86698e-05
ABCC3	1.62702	1.32766	1.05204e-05
MND1	1.62698	1.21801	1.05329e-05
DYNC2H1	1.62565	4.96986	0.0015563
BCL11A	1.62149	1.36639	1.34962e-05
PLB1	1.62018	3.55991	8.37796e-06
LOC100129550	1.61957	5.02569	0.000433581
EDNRB	1.61854	6.73872	0.000316306
CCNB1	1.61692	4.0595	6.00876e-05
CTDSPL	1.61581	2.74651	2.65426e-06
MAF	1.61278	8.99028	5.44731e-06
PINK1	1.60825	4.39159	3.04131e-06
FNBP1L	1.60815	4.31365	2.30599e-05
LZTFL1	1.60678	4.35048	4.14846e-05
RASA4B	1.60578	1.97562	0.0031262
FAM174B	1.60473	2.48865	0.000693668
RASAL1	1.6045	2.60943	5.61089e-05
KIAA1671	1.60444	3.641	0.000428574
LOC101928192	1.60232	1.81447	2.43333e-05
ITGA9	1.60224	4.59651	3.91972e-06
LOC101929500	1.6007	2.0026	0.00415938
IFT122	1.60055	3.76763	4.68449e-06
LINC00342	1.59965	4.31876	0.00115265
EGFL7	1.59759	3.8185	0.000115275
PXMP2	1.59622	1.74118	5.69922e-06
EMB	1.59589	2.02402	2.37989e-06
MTSS1L	1.5956	2.69856	8.19758e-05
DNM1	1.59548	3.6293	4.1182e-05
NCAPD2	1.59542	6.08995	0.000203093
KIAA1324L	1.58981	3.50765	1.70441e-05
AC074289.1	1.58954	3.20939	1.02399e-05
PAPSS2	1.58646	3.31562	0.0117176
C6orf48	1.58492	3.79909	1.07665e-05
SPIN4	1.58478	3.55634	1.91136e-05
ZNRF1	1.58301	1.33027	5.01734e-06
ARHGAP33	1.58016	1.60457	0.000178572
BTG1	1.57961	5.69192	1.26258e-05
PNPLA7	1.57842	1.81103	0.000624349
BBS5	1.57448	2.98236	0.00033624
PPP1R9A	1.57408	3.19378	0.00025901
FANCG	1.57369	3.49701	7.48999e-05
THBD	1.57323	2.11164	0.000825304
LRIG1	1.571	2.4045	4.02095e-05
C4orf21	1.57013	5.29923	1.6028e-05
PPARGC1A	1.56643	1.16462	4.09361e-05
NMNAT3	1.56372	1.90703	1.05659e-05
SMC2	1.56356	6.69572	2.72977e-06
RNF128	1.56305	1.70455	0.00171785
ALG10B	1.56154	4.7129	3.13058e-05
P2RX1	1.56063	3.59904	0.000182195
ATP2B4	1.55902	5.15206	3.41919e-05
RP11-344B5.2	1.54747	1.37637	1.94424e-05
IFT172	1.5433	3.25414	2.39045e-05
ANKRD36B	1.54289	4.90077	0.000523433
CXorf57	1.54055	1.80543	0.00202172
LOC101929005	1.53872	1.71129	9.95386e-05
MYEF2	1.53636	2.36954	0.00110939
TSPYL2	1.53315	2.20708	5.07216e-05
NAT8L	1.53249	2.23271	1.44066e-05
LOC101929986	1.53215	1.24464	6.78545e-06
FILIP1L	1.531	3.54471	1.11114e-05
NINL	1.52971	2.33788	1.42918e-05
ZNF331	1.52837	4.58216	1.05329e-05
SLC2A5	1.5283	1.62206	0.00242282
DZIP1L	1.52814	3.50202	0.000153629
PLCXD1	1.52548	3.54739	2.63287e-05
C20orf197	1.52494	1.3157	0.000667071
NRGN	1.52459	1.19116	2.43459e-05
EVC	1.52438	2.0642	5.41405e-05
ZNF730	1.52367	2.57266	4.1082e-06
DOCK9	1.52308	1.35615	0.000145667
PMFBP1	1.52301	2.38643	0.000752704
SLC38A6	1.5227	6.661	0.000598526
MAP2K6	1.52186	2.17994	1.04815e-05
DIP2A	1.52025	6.71309	4.12606e-05
KCNJ5	1.51967	4.99132	0.00274102
HOMER3	1.51585	3.64281	2.53841e-05
EPN2	1.51266	3.3093	3.10766e-06
APITD1	1.5068	2.10287	3.63032e-05
HPGDS	1.50466	5.94869	0.000133371
ARMCX1	1.50454	4.56787	4.44235e-06
RFC5	1.50193	3.77319	2.91957e-05
ASTN2	1.49707	2.69993	0.00089875
GSTM2	1.49254	2.20471	0.000202263
CLHC1	1.49112	3.78617	0.00147333
AUNIP	1.49097	1.81138	1.1083e-05
FOXO3B	1.49093	2.74645	0.000107356
SMC4	1.49092	6.55543	0.000185132
DDX11	1.48664	3.67897	4.33049e-05
CENPO	1.4861	3.64636	4.70633e-05
RTTN	1.48556	4.66176	4.40285e-05
NISCH	1.48385	6.27137	3.39296e-05
ANKRD36C	1.48363	6.44009	0.000943511
FAM211A-AS1	1.4831	6.62641	1.49911e-05
LOC100128361	1.48264	1.85483	0.000218554
TSPAN15	1.48229	4.63405	1.46074e-05
HIST1H2BK	1.48194	6.15317	0.000203093
NOTCH2NL	1.48025	6.69398	0.00763286
PAIP2B	1.48006	1.8095	0.000483417
PDE3A	1.47968	2.05665	0.000391689
CCNE1	1.47955	2.72043	0.000139494
PHLPP1	1.47577	3.65868	1.02399e-05
ANKRD36	1.47524	6.23062	0.000569098
MCM6	1.47457	5.23924	1.02399e-05
TMEM119	1.47026	1.45539	3.16166e-05
OLR1	1.46896	2.67413	0.000453351
S100A9	1.46771	4.13374	0.00351907
RP11-65J3.1	1.4675	1.31053	5.68986e-06
LINC00671	1.46581	1.06355	0.000176097
RGAG4	1.46391	2.79427	0.000503002
HIST2H2AA3	1.46384	6.25728	0.00351907
SHROOM1	1.46326	1.81587	6.19322e-05
NUP62CL	1.46315	1.19047	3.51258e-05
SLC16A7	1.46103	5.96822	3.00882e-05
NBEA	1.46044	4.44112	0.000412791
LINC00936	1.46042	2.29636	4.65751e-05
CNTROB	1.45743	3.85412	0.000203558
FCHO2	1.45632	6.96584	0.000752052
NBPF1	1.45603	5.65384	4.62267e-05
TNFRSF25	1.44849	1.74849	0.000154796
CDCA4	1.44645	3.12898	2.43305e-05
CD1C	1.44645	2.88846	0.000727739
SPATA6	1.44606	2.34184	0.000602998
CLEC5A	1.44501	2.45166	0.00885564
LOC101928235	1.44497	3.59851	4.46652e-05
CENPQ	1.44207	3.93299	9.46505e-05
ADORA3	1.43858	6.42703	2.97918e-05
TPST1	1.43774	1.67011	0.000228557
AHNAK	1.43602	8.37292	0.000348477
CNNM3	1.43458	3.3683	2.41615e-05
DEPDC7	1.43322	2.57929	3.83573e-05
MCM5	1.43317	4.81494	9.39168e-05
GPR34	1.43298	9.09772	0.000575612
UNC119B	1.43178	3.64351	4.41301e-05
ARRDC2	1.42815	4.62581	0.000161338
FOXO1	1.42672	4.64436	5.73187e-05
GEN1	1.42568	5.41524	0.000341614
ZMAT1	1.42492	5.21115	0.0013664
PTPN13	1.42238	1.92738	0.000228333
ZNF788	1.42167	3.02304	5.89067e-05
PM20D2	1.42161	3.44332	4.42349e-05
GAS2L3	1.42112	6.55945	5.22587e-05
FRMD4A	1.42039	5.94515	1.22269e-05
CEP152	1.42037	5.44042	6.12891e-05
CD14	1.42035	7.99843	0.00127259
LDLRAD3	1.42015	1.62122	6.77163e-05
SLC37A2	1.41973	7.00356	1.86327e-05
IL1R1	1.41915	2.2105	0.000387192
RRM1	1.41905	6.17031	1.20317e-05
CALCOCO1	1.41773	5.39566	0.000285178
ERBB4	1.41716	1.2796	0.000129503
SLC25A27	1.4153	1.42955	9.71867e-05
IFT80	1.41516	4.34585	5.30944e-05
PITHD1	1.41352	5.64856	4.1082e-06
PABPC4	1.41143	6.9887	2.96643e-05
MAP4K4	1.411	7.14308	0.000107911
PSMC3IP	1.40992	2.0475	7.10256e-05
MXD4	1.40986	5.23488	0.00015057
EMR1	1.4097	1.53648	1.81298e-05
GYPC	1.40908	5.4767	0.000140225
NR3C2	1.40838	2.66393	0.00091078
LOC646719	1.4079	4.32472	2.21423e-05
SNHG8	1.40724	3.65514	0.000280369
LGR4	1.40607	4.42163	8.85709e-06
CYP1B1	1.40531	5.06036	0.000623394
FMN1	1.40468	6.97141	3.72035e-05
LOC100507103	1.40451	1.16491	0.000517452
GKAP1	1.40126	2.29186	1.49911e-05
INCENP	1.40101	4.72638	0.000152578
LOC102724661	1.39997	1.00289	0.000102282
FLJ31306	1.39789	5.03117	0.000335067
CLDN12	1.39757	3.92313	2.08343e-05
POC1A	1.3959	2.51615	2.58593e-05
TCP11L2	1.39375	4.3081	0.00100358
HIST2H2BE	1.39336	4.7256	0.000757091
MORC4	1.39318	2.8247	1.21702e-05
ZNF774	1.3904	1.62125	0.000187655
PDE4DIP	1.38978	5.4167	0.000379663
ITGB2-AS1	1.38937	3.63379	0.000796327
BRD8	1.38924	5.51439	5.19773e-05
PTGR1	1.38893	3.39231	0.000154277
CDCA7L	1.38689	5.09029	7.70216e-06
PARPBP	1.38687	3.90914	3.56944e-05
SLMO1	1.38605	2.56977	4.75966e-05
CCHCR1	1.38546	2.65419	5.63122e-05
PLXND1	1.38465	7.84293	0.000373095
WHSC1	1.38402	6.06833	7.33416e-05
NUDT13	1.38329	2.0262	8.41105e-06
ABCA5	1.38283	3.5601	0.00316919
LOC100506258	1.38162	1.9092	0.00116282
RASGEF1C	1.3795	1.22471	1.49929e-05
ENOSF1	1.37928	5.28452	4.69743e-05
SLC41A1	1.37909	3.2487	4.31657e-05
ARHGAP6	1.37726	5.95483	2.36799e-05
MROH7	1.37498	2.33394	0.00992405
ZNF519	1.37451	3.72942	0.00128031
COL6A1	1.37429	3.19598	0.0175438
LOC653513	1.37308	1.96449	0.0163869
MSI2	1.37256	2.65958	3.20791e-05
ALDH2	1.37215	3.49123	0.000221841
BRIP1	1.37111	5.33139	5.17313e-05
DSCC1	1.37101	2.74469	2.42885e-05
PARP2	1.3706	3.73709	2.69301e-05
EFHB	1.36978	1.55031	6.32785e-05
AGBL5	1.36934	2.28271	0.000370016
LINC01021	1.36575	1.32763	0.000193563
YPEL4	1.3655	2.22477	0.000239578
RP3-399L15.3	1.36424	1.45484	1.05329e-05
INTU	1.36261	2.64993	4.55178e-05
LFNG	1.36238	1.57192	2.09958e-05
FCGR2C	1.36185	5.75403	0.000217532
KC6	1.36118	1.0485	2.69553e-05
VSIG10	1.35997	2.69926	0.000268943
CENPP	1.35947	4.19146	0.000236648
IGFBP4	1.35743	6.02459	0.000401843
HADH	1.35706	5.90023	2.38832e-05
CNNM2	1.35605	2.42157	0.000132723
C19orf48	1.35422	2.58311	0.00014355
MITF	1.35363	5.65661	0.000153334
PSIP1	1.35363	5.91426	0.000115593
LOC102724117	1.3536	3.25911	0.0087819
CKAP2	1.35316	5.93617	0.00129701
LIN9	1.35261	3.10937	1.23939e-05
MRO	1.35101	3.49696	0.00100511
BMP6	1.35091	1.13507	9.07109e-06
EML6	1.35003	1.55374	0.000177219
ZNF37BP	1.34979	4.944	0.00142438
NRP1	1.34962	9.86354	4.07725e-05
NBPF19	1.34847	5.01461	0.00093303
NEB	1.34761	3.49045	0.00117507
LGMN	1.34752	10.6788	0.000372265
TIGD4	1.34663	1.4439	0.000198646
PTGFRN	1.34484	4.99148	0.000108452
CCDC180	1.34458	1.13657	0.00220652
M1AP	1.343	2.21062	1.6367e-05
KATNAL1	1.3422	3.42117	7.62354e-05
ADGB	1.34198	1.38269	0.000308453
SYNE1	1.34111	6.72875	9.14718e-05
LRP5	1.34099	2.25573	0.000380801
TACC2	1.33898	2.76187	0.00193517
ARHGAP42	1.33883	3.94267	8.11201e-06
C5AR2	1.33826	2.58239	0.000549469
FAM110A	1.33816	2.16381	5.18442e-05
TNRC18P1	1.33749	1.79429	0.00135102
BTBD8	1.33744	1.99494	0.000160034
HBEGF	1.33691	1.43699	0.00167516
POLA1	1.33677	6.52902	3.40229e-05
SSBP3	1.33625	2.52144	0.00402362
PSRC1	1.33282	2.81746	0.000139012
MEGF6	1.32961	1.75605	0.000547869
ECM1	1.32661	3.96241	4.48385e-05
NHSL2	1.32571	1.22683	0.000709944
LOC102724554	1.32523	1.51177	0.000588434
COL6A4P2	1.3246	1.31429	0.00162724
ATG4C	1.32079	6.70472	8.08082e-05
PARK2	1.32007	1.65594	0.000266201
CABLES1	1.3188	4.71678	2.39045e-05
CDR2L	1.31813	1.87516	0.000497807
THADA	1.31743	5.49595	0.000157547
CASS4	1.31706	3.2199	5.04256e-05
ICA1	1.31656	4.6893	1.20317e-05
LOC101927057	1.31637	1.03294	0.000221775
SEMA5A	1.31452	1.29132	0.00031329
NXF3	1.31381	3.94601	3.76871e-05
JMY	1.31315	5.20837	9.42446e-05
QPRT	1.31289	3.75137	0.000207038
TESC	1.31277	4.05291	0.00471221
C17orf53	1.31246	2.00432	0.000107356
LOC100131564	1.31222	4.09299	0.000182754
NUDT1	1.30963	2.17537	0.000210293
SH3RF3	1.30924	2.21205	0.000848976
CEP85L	1.30902	6.06371	5.18069e-05
ZNF90	1.3086	2.63553	0.000363094
RAVER2	1.30757	1.712	0.000223394
FCGR2B	1.30671	6.22518	0.000256333
PTCRA	1.30387	2.32034	0.0002897
GAMT	1.30292	2.54919	7.75024e-05
ARMC2	1.3025	3.1633	0.00142354
ALS2CL	1.30214	1.19432	0.00413744
ABI2	1.30211	4.01249	0.00040965
TAF9B	1.30191	3.8901	0.00131964
TACC3	1.30149	4.736	0.000331221
SH3BGRL2	1.29865	1.28343	0.00119346
TRAM2-AS1	1.298	2.93883	1.48254e-05
HSF4	1.29795	1.89846	0.000108452
BAHCC1	1.2979	1.3976	4.13912e-05
BDH2	1.29605	3.54452	4.35249e-05
PID1	1.29557	1.00193	0.000399292
WDPCP	1.29481	3.34105	0.00094138
DLGAP1-AS1	1.29267	1.99774	0.000205892
ETV1	1.29237	2.40778	0.0420183
FLJ44342	1.29193	3.99765	0.0021441
BAIAP2	1.29011	4.44458	0.000136215
IFNGR1	1.28982	8.79328	4.14846e-05
TP53INP1	1.28969	7.07895	6.27277e-05
SHOX2	1.2891	4.07927	0.000912738
LOC102724250	1.28828	6.1566	0.000154918
AMY2B	1.28801	4.33645	0.000960564
CD36	1.28631	9.61468	0.000871017
AP2A2	1.28347	6.50602	0.000204941
RWDD2A	1.28302	3.26767	9.33305e-06
RAD18	1.28258	4.53	0.000107911
KIF20B	1.28223	6.54573	4.37231e-05
UBXN11	1.28024	2.56016	0.000279284
OBSL1	1.28013	2.29286	9.51048e-05
CDK2	1.27904	3.35565	0.000245545
WDFY3-AS2	1.27863	1.33504	3.00296e-05
HIST2H2AC	1.27502	4.81644	0.00156939
CARHSP1	1.27466	3.13043	0.000300304
LOC102724634	1.2746	2.08847	0.00366875
CLIP4	1.27423	4.48497	0.00417289
MAPK13	1.27354	4.21884	0.000186128
UBE2T	1.27106	2.86928	1.70441e-05
CAPN2	1.27026	4.98787	5.511e-05
PGM2L1	1.27009	4.31458	0.000506273
EPOR	1.26844	2.387	2.82392e-05
NR1D1	1.26731	1.36852	0.000473083
CENPH	1.26682	2.90235	2.43305e-05
LINC01094	1.26625	5.99379	4.85793e-05
TESK2	1.2645	4.54577	0.000218
LOC100132815	1.26349	2.88523	3.89488e-05
APOC1	1.26282	3.78231	0.0226211
PBLD	1.26252	3.42552	0.000228161
PHACTR1	1.26043	2.31114	0.000154918
MLC1	1.2603	1.776	0.000614093
CD44	1.25952	7.32387	0.00438732
RND3	1.2595	2.69498	0.003198
ZSCAN16-AS1	1.2591	3.1956	2.92603e-05
ADAMDEC1	1.25877	4.06992	0.00733308
SBF2-AS1	1.25794	1.63553	0.000235232
PTAFR	1.25744	6.45233	0.00012606
TMEM220	1.25732	2.14929	3.74773e-05
GRIP1	1.25691	1.01786	1.34962e-05
DYX1C1-CCPG1	1.2569	2.27133	0.0136381
BAIAP2-AS1	1.25557	3.80737	0.000148461
TMPO	1.25504	7.09759	8.25937e-05
SLC25A40	1.25418	5.10425	3.83277e-05
PHF19	1.25253	4.45816	0.000409165
LOC101929356	1.25178	2.63231	0.000562693
SERINC5	1.25088	5.92164	2.85481e-05
IER5L	1.25081	2.85945	0.000157547
USP49	1.25018	3.18512	5.8679e-05
RRN3P1	1.25005	4.13623	0.000940484
DHRS9	1.24858	5.27996	0.00846793
ZBTB8A	1.24758	1.98475	0.000121603
LOC101928641	1.24731	3.11838	0.00139969
LOC102723602	1.24718	1.32552	3.01202e-05
SHE	1.24684	1.84211	0.000464999
RBL1	1.24683	5.4442	4.19351e-05
RGPD6	1.2467	4.83882	0.00259637
WDR35	1.24341	3.10836	0.00025684
SUV39H2	1.24186	3.07573	0.000176822
MASTL	1.24185	5.38277	1.81298e-05
SCAI	1.24139	4.30012	7.31044e-05
JAM3	1.24017	1.48565	7.12992e-05
BCAR3	1.23986	2.75693	4.38434e-05
RNF141	1.2381	5.90517	4.73715e-05
CCDC176	1.23621	2.00233	0.00047886
RAB13	1.23498	5.01359	0.000290939
C7orf49	1.23491	4.46111	4.1182e-05
TREM2	1.2349	6.91979	0.00209428
SLC36A1	1.23406	7.14336	3.57394e-05
TBC1D15	1.23405	6.55119	6.32785e-05
ITGAV	1.23286	7.98112	0.000242392
ACOT11	1.23265	3.17942	0.00095546
SIGLEC15	1.23139	1.86524	0.000132173
CD93	1.23059	6.5605	0.0143277
GATS	1.23005	2.07702	0.000607717
AP1B1	1.22777	8.61194	3.86964e-05
CCDC149	1.22714	3.34075	0.000365534
SOBP	1.22478	1.01348	0.000626474
KCNAB1	1.2247	0.994028	3.29104e-05
NCAPD3	1.2241	6.03538	4.65984e-05
LOC101928429	1.22341	4.16409	0.000108932
CD320	1.22234	2.90515	0.000285413
KNTC1	1.22144	6.33455	5.09642e-05
MYO5A	1.22126	8.31218	4.48013e-05
RNASE1	1.22108	10.0152	5.15546e-05
TOM1L1	1.22022	1.58293	4.30097e-05
BACE1	1.22009	5.62855	1.50926e-05
NHS	1.21989	3.85142	0.000452063
KIAA1217	1.21975	1.45359	0.00779405
GULP1	1.21926	1.20716	0.000713384
CCNG2	1.21915	6.29364	0.00268935
CCDC138	1.21877	2.58043	3.01159e-05
LOC102723755	1.21869	1.62601	0.000176592
IMPDH2	1.21856	5.39986	0.000776074
RARRES1	1.21853	2.18371	0.0311095
ADCK3	1.21797	4.53143	0.000424574
LOC100996724	1.21691	2.97093	0.00133786
EIF4B	1.21631	8.49102	0.000144291
HLTF	1.21422	5.48903	4.07725e-05
LINC00294	1.21408	3.1476	2.47886e-05
NBPF8	1.21401	4.54262	0.00086797
FOSL2	1.21272	3.60793	0.000711646
ACCS	1.21215	2.86198	5.93928e-05
ZNF334	1.2101	4.21807	0.000559936
LCA5	1.21001	2.04043	0.0110106
BARD1	1.20995	5.52401	7.25628e-05
AFAP1L1	1.20934	2.33887	0.00528484
POTEF	1.20829	2.04179	0.000119157
RASA4	1.20791	4.27872	0.000860389
ADAMTS15	1.20705	1.35895	8.93149e-05
LOC101928047	1.20595	1.43574	7.8732e-05
NBPF9	1.20583	4.35391	0.000525604
SLC9A9	1.20495	8.31904	5.17313e-05
RP3-476K8.3	1.20475	1.38034	6.54089e-05
ZNF577	1.20469	3.99754	5.31053e-05
CCDC80	1.20451	1.10914	4.55178e-05
NIPSNAP3B	1.20383	3.62871	0.00142772
SLC24A1	1.20337	4.10391	2.96643e-05
AOC3	1.20147	1.28659	0.000274539
LOC101928699	1.20117	1.76204	0.00550912
TTC9	1.20031	2.53678	0.000758496
RAB6B	1.20004	1.8774	0.0165814
JADE1	1.19932	4.68617	4.39523e-05
PLEC	1.19878	6.10604	0.00245426
ACER2	1.19875	2.26559	0.000854835
ATP8B1	1.19818	1.13934	0.00142046
PPP2R3B	1.19769	2.59796	0.00013874
ACVRL1	1.19721	2.35628	0.0122771
FARP1	1.19667	5.72053	0.000696391
CACNA2D4	1.19472	3.10157	0.00253539
MMRN2	1.19429	3.5636	0.0036764
KIAA2022	1.19331	1.89811	3.12031e-05
CDC42BPA	1.19327	5.65543	0.000103211
LINC00597	1.19207	2.49358	0.0273412
DSN1	1.19184	4.43562	0.000115998
CREB3L4	1.19155	2.886	0.000408946
RABEP1	1.1906	8.10583	3.73398e-05
KCNE3	1.1904	6.48073	0.000132416
KIAA1211	1.18992	2.59877	8.21719e-05
CRYBB1	1.1897	3.533	5.93425e-05
DGKE	1.1895	4.75782	0.00107071
PCM1	1.18895	9.394	4.98402e-05
CBX5	1.18877	7.34551	0.000534461
NEK3	1.18838	3.83094	0.00015696
AK1	1.1878	2.14842	0.000209205
ACE	1.18763	4.12947	0.0124755
LOC729732	1.18641	1.76967	0.000790231
RP11-150O12.6	1.18615	1.11982	1.66918e-05
PCMTD2	1.18605	5.37464	8.73072e-05
ANKRD26	1.18588	5.15168	0.00143951
ATG16L2	1.18498	3.62186	0.00145813
SNHG7	1.18354	2.96272	0.000100042
ASAP1-IT1	1.18285	2.58577	0.0335796
PRIM1	1.18017	4.32679	0.000115998
PVRL3	1.17924	2.91883	0.0021609
MAN1C1	1.17881	4.6561	0.000289348
AP1S2	1.1784	8.21184	0.000183211
LRP3	1.1772	3.16263	0.00146885
DPY19L2	1.17673	1.19853	3.76871e-05
EXTL2	1.17669	4.53695	0.000126606
MICALCL	1.17602	2.04161	0.000807924
ANP32A-IT1	1.17594	3.15922	0.0133301
FMO4	1.17523	3.68722	0.000186407
TMEM86A	1.17459	6.08334	0.000901624
TPT1	1.17347	11.2433	6.56129e-05
RFX4	1.17335	0.996151	7.34211e-05
CEPT1	1.17203	6.934	6.5716e-05
PALD1	1.17112	3.47681	0.000235619
MICU3	1.17088	1.99322	0.000756747
ALDH5A1	1.17006	3.89855	0.000179424
LOC101929521	1.16964	3.34234	0.0157106
LTA4H	1.16942	5.88862	2.69301e-05
LOC730101	1.16921	1.10292	3.80312e-05
PASK	1.16808	2.87453	8.0182e-05
RFWD3	1.16806	5.49494	0.000108932
RBP7	1.16694	1.54391	0.00125689
LAMB2	1.16575	1.67877	0.000115623
APBB2	1.16517	3.57567	0.000210293
DONSON	1.16464	3.97708	0.000165577
PTBP2	1.16347	4.0537	0.00108673
PDK2	1.16344	4.17366	0.000193563
RP11-344E13.3	1.16342	1.54342	0.00030592
LOC339192	1.16106	1.67719	0.000263807
TIAM1	1.16069	5.11296	0.000955211
C5orf34	1.16058	2.57747	0.000143492
BCL7A	1.15963	2.30913	7.75036e-05
LOC285074	1.1596	3.89252	0.000809008
TMEM97	1.15928	6.38574	6.57445e-05
TTC21A	1.15922	2.38651	0.000354677
RP11-760N9.1	1.15921	1.22415	0.000293012
FAM219B	1.15909	5.13041	2.37504e-05
TRPM8	1.15874	1.01606	2.32472e-05
TFDP2	1.15836	4.87894	0.000359192
CRYL1	1.15832	6.24824	1.70441e-05
WASF1	1.15826	2.00307	2.84045e-05
PARD3B	1.15814	2.2031	0.00170311
TBXAS1	1.15683	6.24207	1.59509e-05
PLCG1	1.15628	3.90236	0.000210293
ARHGAP11B	1.15624	2.43658	0.000527601
CCDC28A	1.15547	4.28606	0.000206554
MYO1D	1.15521	5.83469	0.010406
HTRA1	1.1544	1.2904	0.0013468
C11orf82	1.15407	2.92337	0.000178338
HERC2P9	1.15346	4.02866	0.000701027
ZNF345	1.15276	2.94781	0.00155536
C1QTNF5	1.15143	0.940521	2.8347e-05
TNFAIP8L1	1.14827	3.40342	0.000875925
CENPN	1.14782	4.26881	0.000123497
REEP1	1.14753	0.926155	3.5408e-05
LINC00997	1.14662	2.48101	0.00713139
BCAN	1.14661	1.61068	3.92521e-05
RIMS3	1.14657	3.53265	0.000802238
SYDE2	1.14649	1.90615	0.000490734
POLH	1.14606	4.43429	9.36073e-05
LOC286367	1.1457	1.45505	0.0320647
CHAF1A	1.14554	4.25876	0.000417683
KIF18A	1.14499	3.13881	0.000741819
PTGR2	1.14498	4.24665	3.28744e-05
LOC101927506	1.14459	2.65151	0.00124767
EHD3	1.14451	2.52022	0.000171758
IQCD	1.14426	1.06562	0.000159414
PRLR	1.14368	0.968361	2.60703e-05
ARMCX4	1.14288	2.1997	0.00771354
HSD17B14	1.14265	4.03878	0.00011248
LOC102724814	1.14254	2.24968	0.000327965
SDHAP1	1.14187	4.47272	0.00091742
AOAH	1.14158	5.77021	0.00050173
NUP85	1.14156	5.13615	6.29759e-05
C22orf29	1.14123	3.34013	0.000248711
PRSS36	1.14067	2.39199	0.000703478
ZFP36L2	1.14064	5.93937	0.00249354
TGFBR3	1.1403	1.01961	2.77406e-05
SPEF2	1.14	1.47795	3.42932e-05
AHR	1.13934	6.96477	0.000289348
TMEM107	1.13862	3.60155	9.42388e-05
DUSP16	1.13745	5.56001	0.000958213
KLHL22	1.135	3.75961	0.00012606
KIRREL	1.13491	1.11861	0.000296833
PKIB	1.13405	3.46874	0.000803168
ZNF214	1.13369	1.98626	0.00011738
TMEM194B	1.13098	2.99217	2.93539e-05
ITSN1	1.12988	7.06097	8.0016e-05
NEK10	1.12886	1.3628	0.00395951
ACVR2B	1.12858	5.15641	0.000233519
PSD3	1.12854	5.42219	0.00222585
SYK	1.12817	7.62492	0.000137336
AASS	1.12705	2.96349	0.000564305
LRP6	1.12547	4.66351	9.43121e-05
SH3RF2	1.1253	0.996453	0.000786329
MXI1	1.12518	4.83163	7.65013e-05
SLC38A1	1.12465	1.88253	0.00562133
TRIM45	1.12318	1.27523	5.78003e-05
RCCD1	1.12225	2.54388	0.000339726
USP51	1.12204	2.19574	4.33049e-05
PNRC1	1.12187	6.68615	0.00145831
STXBP1	1.12077	3.19619	0.00161428
CCDC171	1.12058	4.05185	0.000692572
CYGB	1.12001	1.3659	0.00281412
GLCE	1.11956	5.4603	4.85723e-05
LOC389765	1.1182	2.98649	0.000436984
CCDC146	1.11766	3.95374	0.000554026
C9orf40	1.11671	3.28307	0.000235619
CRNDE	1.11632	1.8042	7.95817e-05
DOCK3	1.11528	3.24696	0.0225208
RASAL2-AS1	1.11492	1.37596	0.00013051
LOC646762	1.11376	3.14245	0.000149721
CKMT2-AS1	1.11368	1.7975	0.000105503
CEP44	1.1136	4.57707	0.00215126
TPRG1L	1.11286	5.3225	8.2094e-05
PKN3	1.11286	1.44785	0.000690825
SOX12	1.11261	2.54652	0.000626009
CD302	1.11183	7.08939	0.000844491
CAPRIN2	1.11103	5.4572	0.000253988
UBL7-AS1	1.11013	2.29759	0.000130575
HK3	1.10932	2.76431	0.0143415
ARRB2	1.10889	7.16235	0.000203555
PCNA	1.10817	7.20618	7.95817e-05
AC159540.1	1.10768	1.34864	0.00171331
HERC2P3	1.10729	2.80325	0.00594003
RFC4	1.10629	4.04386	7.05744e-05
LRP1	1.10583	10.093	0.0214657
NES	1.10504	1.57963	4.67431e-05
RP11-563J2.2	1.10429	1.50244	0.0193909
CCDC121	1.10415	2.29783	0.000295913
LOC643072	1.10263	3.38959	0.000183431
TCP11L1	1.10081	5.52532	4.55264e-05
DMC1	1.10065	1.00543	0.000389632
ARRDC3	1.09995	7.43	0.0222356
CD22	1.09967	1.07497	6.00455e-05
TDRD6	1.09885	1.0739	7.95817e-05
ZNF443	1.09837	3.56685	0.000157547
PSTPIP1	1.09798	2.86265	0.0045074
ADCY6	1.09773	2.57227	0.000299462
SCML2	1.0969	1.37533	0.000163026
LOC100288152	1.09609	1.2387	2.66811e-05
MTBP	1.09546	2.15274	0.00340569
TMEM133	1.09405	2.06945	0.000129353
ZNF641	1.09342	5.73059	4.17447e-05
RAI14	1.0928	2.12408	0.0125959
FAR2P1	1.09274	1.47014	9.18838e-05
CA8	1.08897	0.94441	0.000769355
PRKCH	1.08864	3.17686	0.000395769
ADCY10P1	1.08756	2.45945	0.00235223
RGL2	1.08691	4.7372	0.000692945
ANKRD50	1.0861	6.18712	0.00069399
HERC2P2	1.08597	6.9394	0.000140717
CYTL1	1.08494	1.48644	0.00147231
NME8	1.08449	2.86088	0.0186935
SLC18A2	1.08284	1.19142	5.19921e-05
SALL4	1.0822	1.00308	0.000108452
OLFML2B	1.08091	5.42532	0.000143335
HAUS5	1.07961	2.53616	0.000837318
TIMP3	1.07894	3.4533	0.0107497
CEP72	1.07735	1.70404	0.000142539
TTC3	1.07726	7.68007	0.00100564
ASB9	1.0765	1.27213	0.000115117
BVES	1.07619	2.73101	0.000146806
DOCK1	1.0749	5.8403	0.0011677
PLAU	1.07466	3.8616	0.0088104
FBXL20	1.07339	5.13427	0.00392758
ATG7	1.07309	6.85636	0.000157579
FANCC	1.07289	3.09209	0.00015389
SH3D21	1.07057	3.79347	0.0026184
MSH5	1.0695	2.63882	0.0387368
FAM212B	1.0685	3.40422	0.000404965
ADA	1.06788	5.41895	0.000886118
OGFRL1	1.06744	9.60215	0.000122362
DNASE2	1.06657	5.55258	0.00223227
TRPC1	1.06635	1.95276	0.00493495
RCC1	1.06554	3.6386	0.0010594
PHF10	1.06517	3.45868	0.00218365
ZFYVE16	1.064	8.23242	0.00036434
TRAF3IP2-AS1	1.06347	2.61585	0.00109498
GRASP	1.06344	1.02221	5.73786e-05
NCAPH2	1.06329	3.57058	0.00139601
CHST13	1.06313	1.25375	9.42446e-05
PIDD	1.06133	2.21369	0.00116672
PTPN14	1.05979	1.01989	0.00204216
SEMA6C	1.05973	0.950244	0.00148197
MYB	1.05941	0.910517	5.4269e-05
TRIM32	1.05914	4.78491	6.81643e-05
SPP1	1.05815	10.358	0.0338771
HIRIP3	1.05533	3.16402	0.00100272
CEP128	1.05484	4.02568	0.00445038
ZNF219	1.05449	2.49192	0.000352093
KHDRBS3	1.05427	1.29142	8.90802e-05
LOC653653	1.05415	2.40604	0.000213022
BTG3	1.05306	2.79339	0.000204117
LTC4S	1.05293	1.47841	0.000353296
SETDB2	1.05101	7.55972	0.000350512
CCDC18	1.0505	5.70391	0.000216078
TONSL	1.04956	2.56261	0.00143271
CALHM2	1.04933	3.61992	0.00171166
ADHFE1	1.04857	2.40185	0.00150772
MYOM1	1.04683	1.94882	0.000234904
FBXO16	1.04609	1.94627	0.000125741
TREML1	1.0459	1.41336	0.00125089
AC072062.1	1.04563	1.02976	0.000225993
GRAMD4	1.0456	5.42935	0.000180911
FAT1	1.04502	2.16018	0.00236605
SLC25A29	1.04495	3.24719	0.000126919
PKI55	1.04486	2.74632	4.37833e-05
ZNF850	1.0446	2.84201	0.000230396
SKP2	1.04419	5.01073	0.000155575
RP11-85F14.5	1.04383	3.13128	0.000443719
ANTXR2	1.04267	7.02959	4.19351e-05
MROH7-TTC4	1.0425	1.49758	0.0350028
TIMELESS	1.04244	5.35926	0.000747021
C5orf42	1.04221	6.2738	0.00563808
RTKN	1.04183	2.88913	0.000405006
LOC101928042	1.04182	1.97861	0.000397612
RP11-1080G15.1	1.04182	1.083	0.00024144
GATM	1.04171	9.4496	0.00216555
ERMAP	1.04144	4.66226	5.37344e-05
C10orf32	1.04119	4.10543	0.000387681
RPL23	1.04003	8.65137	0.000299555
SORBS3	1.03937	4.84665	0.00901659
PAN3-AS1	1.03931	2.4567	0.000224007
RPS3A	1.03836	9.89365	0.000172965
MYZAP	1.0377	2.32132	0.00317069
LYSMD1	1.03752	1.36615	0.00054519
LOC100129034	1.03711	5.55462	0.0198686
IFT88	1.03699	3.5562	0.000208904
IVNS1ABP	1.03691	7.9688	7.70371e-05
LOC101928383	1.03656	2.00535	0.00117961
LOC100288637	1.03431	2.98044	0.00498342
EPB41L4A-AS1	1.03395	1.84646	7.27818e-05
EZH2	1.03286	4.6406	0.00165254
TFAP4	1.03272	2.29531	0.00131542
GFOD1	1.03231	1.9167	0.000878754
PPARG	1.03127	2.64172	0.000336774
TRIM66	1.03064	4.06862	0.0118471
CALD1	1.03054	3.8808	0.0095871
ERI2	1.02984	5.0317	0.000394272
FIGNL1	1.029	4.40645	0.000126919
LOC102723564	1.0284	1.55989	0.000626308
TEK	1.02823	0.908473	0.00167665
PDE3B	1.02808	5.48787	4.61297e-05
LOC102724017	1.02671	1.33344	0.000114431
ZNRD1-AS1	1.02617	2.07975	0.000377535
LOC728323	1.02482	3.35332	0.00217124
XPNPEP2	1.0242	1.14587	0.000281811
MFHAS1	1.02383	5.6489	0.00030235
MKLN1-AS	1.02309	1.91108	0.000122056
ZNF862	1.02304	4.14429	0.000765535
SASS6	1.02267	4.12902	0.00020581
LOC101928143	1.02263	0.935586	0.000387184
TTF2	1.02131	4.9639	7.02535e-05
MSH2	1.02085	5.25197	8.25937e-05
LOC102724455	1.02056	2.36855	0.0232149
HIBADH	1.02042	5.3287	0.000182754
HIST3H2BB	1.02005	2.74819	0.00252859
ASAP1-IT2	1.01976	1.96935	0.0263284
ZNF695	1.01845	1.25154	0.000100042
ZNF404	1.0174	2.21104	0.00127356
ANKRD32	1.01472	4.39151	3.44086e-05
TMEM163	1.0144	0.859696	9.43121e-05
CSNK1E	1.0139	3.4339	9.51048e-05
SDHAP3	1.01273	2.88097	0.00158946
ENG	1.01259	6.23985	0.0180226
FLNA	1.01219	7.4435	0.00739066
BRAT1	1.01216	3.66044	0.00062383
HERC2P7	1.01122	1.62598	0.000566271
ID3	1.00956	1.73181	0.000723889
ME3	1.00942	1.27441	0.000302149
PPM1L	1.00902	4.50009	0.0011588
SLCO2B1	1.00861	7.5157	0.00388079
RAB3IP	1.00845	2.52461	0.000223394
H2AFV	1.00814	6.65927	0.000200705
LOC100996723	1.00803	1.53083	0.00655312
L3MBTL1	1.00768	2.38099	0.000108452
MRC1	1.00748	10.724	0.00123366
TRNL1	1.00726	3.32252	0.000233519
ARHGAP23	1.00692	1.53775	0.00266857
TTC8	1.00626	4.05783	0.000186407
ADRB2	1.00588	4.46867	0.000429028
CUX2	1.00375	0.938629	4.93888e-05
GPR82	1.00353	6.10125	0.017292
ULK3	1.00319	4.98813	0.000840202
ABHD14B	1.00199	3.64223	0.000226846
ULK1	1.00115	2.95103	0.00331893
FEZ1	1.00108	0.877416	0.000103203
FANCL	1.00062	3.84218	0.000338289
FAT4	1.00049	1.46275	0.00106655
DYRK4	1.00043	5.11177	0.000449707
GNG7	0.998617	2.83018	0.000145346
TRPS1	0.99856	7.23805	0.000170689
ZFHX3	0.997862	6.51163	0.0141034
ATOH8	0.997343	1.07356	0.000824863
PALLD	0.997007	1.35135	0.0463605
SLC9A7	0.996787	5.71282	0.00936404
C3orf67	0.995281	1.05125	0.000179086
LOC101927594	0.995238	3.05792	0.00317069
RDH10	0.994802	3.97171	7.19422e-05
SMS	0.994618	8.78618	6.51858e-05
LOC102724229	0.994339	1.66086	0.00089181
ACVR2A	0.994212	4.41688	0.000216377
DENND5B	0.994114	5.00647	0.000379139
LOC389831	0.992877	3.69139	4.35494e-05
KATNAL2	0.992696	4.00384	0.000443047
CECR6	0.99233	2.16426	0.00298341
SLC24A4	0.992172	1.00787	0.00180072
ZNRF2P1	0.991279	1.95801	0.00431413
KLHDC1	0.991105	3.04709	0.00324751
GOLIM4	0.991098	7.27438	0.000109146
MRE11A	0.990814	5.92194	0.000316306
SMYD4	0.989679	4.18809	0.000150018
SLC25A10	0.989564	1.81449	7.21519e-05
ZBTB20	0.989103	5.42296	0.035293
HFE	0.988899	5.13792	0.000150772
KIF21A	0.988616	1.38071	0.000289876
EMC9	0.988473	1.8847	0.00150577
FAM171B	0.988347	4.13566	0.00113978
HMGN5	0.988331	2.90803	8.13958e-05
WSCD1	0.98791	2.1925	0.000286384
ZC3H6	0.987413	5.95818	0.000369297
AGO1	0.986747	6.7107	0.000656594
KL	0.986716	1.72824	0.000295835
TMEM237	0.986201	3.02519	0.000155748
FANCM	0.986111	4.92333	0.000204977
RGS10	0.985956	7.28256	0.000195773
ZNF433	0.985547	1.83232	0.000286528
C10orf128	0.985077	5.24817	6.66123e-05
LPIN3	0.984267	2.39508	0.000449707
WDR26	0.984041	8.39135	0.00116024
PLTP	0.983726	5.85851	0.000840476
CENPL	0.983149	3.28978	7.34218e-05
MSH5-SAPCD1	0.982701	3.03239	0.00159863
VAMP1	0.98227	3.69914	0.00228368
SMAP2	0.982096	6.88805	0.000195156
LRRC49	0.981986	0.91516	0.000297917
EIF3L	0.980579	7.30778	5.38565e-05
DPY19L4	0.980235	5.82069	0.000338268
TMEM251	0.979474	4.91338	6.72823e-05
LETMD1	0.978769	4.65912	6.41432e-05
PER1	0.978694	3.08248	0.00137578
LOC100499484	0.977764	2.03108	0.00144631
MBP	0.977739	6.97503	9.17682e-05
LOC101927407	0.975314	2.40523	0.00460386
NBPF25P	0.974067	3.00894	0.00145006
SATB1	0.973965	5.28914	0.000469129
RGS12	0.973911	4.25139	0.000230448
CLEC19A	0.973438	0.85253	0.000470086
TSPAN13	0.973201	1.68764	0.00638905
TBC1D12	0.973139	6.48706	0.000124711
ELK3	0.9731	4.26138	0.000110131
FAM151B	0.971828	2.18832	0.00246087
PPOX	0.969992	2.42431	0.000689908
MAPK8IP3	0.969962	4.66232	0.00077261
TXLNB	0.96921	4.11696	0.00482566
C10orf90	0.968687	0.911706	4.39718e-05
BBS1	0.968283	2.23416	0.00015601
RPS18P9	0.96769	2.75598	0.000207351
SLC2A11	0.965901	2.42965	0.000259107
RDH16	0.965769	1.08329	0.000248271
PCNT	0.964959	6.41005	0.00067886
LOC101928189	0.964875	1.60089	0.00185269
FOXRED2	0.96451	4.66977	0.00656807
PLA2G7	0.964327	8.22801	0.00228415
CAPG	0.964113	6.03716	0.0150999
PLA2G12A	0.96395	4.27339	0.000849217
USP30	0.963737	3.84433	9.51522e-05
NINJ2	0.963624	2.60625	0.000157579
NAP1L1	0.963431	8.17779	8.94848e-05
TSC22D1-AS1	0.963385	1.28346	0.000825563
CROCCP2	0.962602	3.28187	0.000332476
AFAP1	0.962346	3.82367	0.0216288
IRAK1BP1	0.961828	2.19869	8.77878e-05
NPHP3	0.961769	5.61101	0.00332705
C5orf30	0.961448	3.30389	0.000103203
ARHGEF9	0.961376	4.80814	6.76399e-05
DCBLD2	0.960584	4.49385	0.00011342
SRPX2	0.960094	1.31108	0.00522122
TRAM2	0.960009	4.66904	5.59942e-05
SMTN	0.959607	1.98005	0.000614447
PHF7	0.958847	2.82043	0.000424066
RPS23	0.958662	8.11625	0.000355567
CD59	0.957728	8.72232	0.000202749
ZNF530	0.957483	2.49466	0.000619532
CEP78	0.957419	4.84082	7.1108e-05
DSEL	0.957131	1.36966	0.000741394
ZCCHC11	0.956813	5.37199	0.00323304
DIRC3	0.956131	0.93801	0.000197767
MEST	0.955334	2.21014	0.00663835
LOC101927579	0.955048	1.87689	0.000169352
TMEM194A	0.954595	5.97856	0.000808831
SLC39A8	0.95427	5.11042	0.0123933
CHIC1	0.952892	5.22321	0.00169283
PPM1F	0.952552	5.23654	0.000463514
APOLD1	0.952422	1.0556	0.0104682
ZBED5-AS1	0.952272	2.20312	0.00103401
C6orf163	0.952124	2.19631	0.0165952
PLA2G4B	0.952015	2.54904	0.000662434
GDF15	0.951737	1.49239	0.00303147
HCG27	0.950783	1.69037	0.00194458
THBS3	0.950714	3.06977	0.00362185
ZNF266	0.950601	5.79564	0.000289313
PYROXD2	0.95045	1.8252	0.000238186
MZT2A	0.950405	2.96956	0.000777506
RPL31	0.949944	8.91414	0.000352452
ADCY3	0.949922	4.12123	0.0169935
SPDL1	0.949707	4.76586	0.000533692
ERCC6	0.94924	5.4504	0.000736413
UNG	0.94778	2.49769	0.000718123
KLHL24	0.947357	7.66351	0.0011731
NT5DC2	0.947331	4.40339	0.00145651
PLCL1	0.947277	4.79686	0.00650745
ULK2	0.947271	5.90749	0.000157547
C16orf89	0.945967	1.8736	9.54738e-05
ZNF154	0.945926	4.0576	0.00191018
CHML	0.945862	4.67173	0.000404998
DKFZp667F0711	0.945729	1.36812	0.0486165
NLRX1	0.944885	3.17729	0.00213787
PCYOX1	0.944789	6.7467	0.000157547
LOC728392	0.944212	0.919117	0.000799929
KIAA1586	0.943397	4.75148	0.000139012
CMTM4	0.943273	3.41493	0.000208954
FOXO4	0.942507	3.51114	0.000449707
LYPLAL1	0.942164	4.99188	0.00177921
PAPPA-AS1	0.941994	0.982891	0.00144551
EFNB1	0.941819	3.27046	0.00273821
FAM161A	0.94146	2.51133	0.000335067
PAQR4	0.940493	3.53362	0.00551824
TOX2	0.940467	0.958545	0.00100272
USP13	0.940239	4.07762	0.00219138
TRNI	0.939524	2.71403	0.00498075
CTBP2	0.939335	4.53166	0.000146294
CDKN2B-AS1	0.939109	2.24739	0.00933769
INPP5A	0.939037	2.48723	0.000581157
LOC102724356	0.938923	2.90541	0.00449307
ZNF483	0.938361	1.69009	0.0102237
GOLGA8R	0.936438	2.85872	0.00281044
LOC101927119	0.935558	1.13646	0.000689908
BLVRB	0.935109	6.22264	0.00035885
C14orf93	0.93506	2.16172	0.000569991
MORF4L2-AS1	0.934815	1.60008	0.00112158
ACACB	0.933705	1.33181	0.00485983
DEXI	0.933431	4.02228	0.000523305
FLJ44635	0.932584	2.79904	0.000536953
SYNE3	0.932268	2.55219	0.00454786
GLTSCR2	0.931919	5.75424	0.000308668
LBH	0.930879	2.34669	0.0144716
ZSCAN26	0.93013	4.93314	0.000335067
ROR2	0.929716	3.51456	0.0103543
MZF1	0.929472	2.88429	0.00087198
HSPA4L	0.929454	1.66586	0.000140717
C8orf44	0.929375	2.30852	0.00542802
HCG8	0.928783	1.62467	0.00144996
SNHG1	0.928525	3.70266	0.000925697
FOLR2	0.928246	7.23419	0.00222017
MRPS31P5	0.92815	2.75336	0.0023266
DCLRE1A	0.927797	3.84199	6.5716e-05
HSD17B4	0.927519	8.83082	0.000917622
HSPG2	0.927321	2.94993	0.0322268
RIN2	0.92668	6.84836	0.00018931
C5orf54	0.926529	3.31371	0.000642179
LOC100507316	0.926341	1.63928	0.000493958
ACYP1	0.926168	1.95614	0.000184055
LINC01089	0.926054	2.98932	0.000222884
FAR2	0.925719	4.73736	0.00361551
CDH5	0.925168	0.875682	7.38574e-05
CASC9	0.924989	0.831766	9.93088e-05
RHOB	0.924986	5.05432	0.00150145
PELI1	0.924886	6.71069	0.00263565
C11orf30	0.92388	5.01932	0.000514961
MAGEH1	0.923786	2.1517	0.000290302
NBPF15	0.922843	5.19755	0.00220548
LOC101927300	0.920856	2.11444	0.00100653
LOC101060376	0.920551	2.53667	0.012821
CLTCL1	0.920204	2.53268	0.00144674
ZNF85	0.919904	4.6458	0.000399395
ZNF528	0.919831	1.73053	0.000208065
SOCS2	0.919225	1.41442	0.000203093
FAM72D	0.918329	1.92805	0.00495579
PPM1H	0.917981	4.93379	0.000204117
DRAM2	0.917955	7.27478	0.000267602
ANKAR	0.917898	3.59014	0.00915251
CHPT1	0.917471	4.57298	0.000234658
PITPNA-AS1	0.916945	1.27791	0.000542506
SUV420H2	0.916934	1.93343	0.00190226
HNMT	0.916795	7.66928	0.000244684
LOC100507420	0.916713	0.968041	0.000830135
WASL	0.916598	4.9485	0.00238769
SYTL4	0.916202	1.32143	0.000264105
TRIM2	0.91611	4.24663	0.00962888
AGAP3	0.915481	4.55554	0.000237915
STK32B	0.915344	1.39657	0.00515941
TTLL5	0.915286	4.77141	0.000746843
RHPN2	0.914878	1.9069	0.00277969
CYP2S1	0.914578	2.18799	0.000791913
SCCPDH	0.913439	5.10529	0.000100963
FLJ37201	0.91331	2.13133	0.00272951
PLD1	0.91325	6.55113	0.000817778
FBXL7	0.912791	4.23555	0.00139543
KDM6B	0.912642	2.155	0.0245306
TNFRSF1B	0.912429	7.81803	0.000366736
ALDH6A1	0.912219	5.06474	0.00242515
HSPB8	0.912036	1.31809	0.00317214
PHLDA1	0.911095	3.50486	0.0147511
MARVELD3	0.910636	1.1146	0.000559936
SFR1	0.910422	3.58209	0.000785594
LRP11	0.908333	4.12293	0.00194318
AMT	0.908266	1.79888	0.000572
ZNF358	0.907879	3.0388	0.000797731
CDK5RAP2	0.907618	6.12776	0.00102278
RALGAPA2	0.907324	5.56456	0.00709661
RASSF1	0.907112	4.15316	0.000289313
TRND	0.906695	2.35771	0.000298852
NPL	0.905958	8.91056	0.00102048
IQCC	0.905379	1.37982	0.00352966
DPRXP4	0.904457	2.86975	0.025204
METTL21B	0.904383	2.97354	0.000638253
CDC42EP4	0.904023	2.18907	0.00245339
CLEC11A	0.903711	3.07852	0.0020292
SVIP	0.90366	3.30537	0.00107767
RBP1	0.90286	1.69873	0.00522666
FSD2	0.902177	1.29694	0.0111992
DCAF16	0.901794	4.82215	0.000567421
WDR27	0.901156	2.80354	0.000207398
SEMA4C	0.901102	2.02041	0.010222
DAPK1	0.899477	6.91735	0.000495955
CCNB1IP1	0.89903	3.77515	0.000233441
DIRC2	0.89831	6.38975	0.000875925
MANEA-AS1	0.898131	3.72668	0.00307532
PRDM5	0.897618	1.07628	0.000522461
RP11-342C23.4	0.897381	1.13497	0.00119116
ALG10	0.896984	3.9501	0.000150018
SLC48A1	0.896644	3.59153	0.00045981
FAHD2A	0.896329	3.79693	0.000262111
FAM57A	0.89595	1.90533	0.00150105
LOC100507373	0.895714	2.48969	0.000831871
USP1	0.895367	6.24297	0.000335249
SYCE2	0.89511	0.786524	0.000487436
LOC102723942	0.894403	1.48379	0.0147552
TBC1D8B	0.894304	3.29894	0.00241247
AP2S1	0.894178	6.01249	0.000401686
EPB41L2	0.893981	7.54487	0.000775589
STAG3L3	0.893826	3.19209	0.00672846
GBGT1	0.893244	2.78452	0.00012007
PROCA1	0.893222	1.80919	0.00208032
PTGIR	0.892796	1.21828	0.000404965
POLD3	0.892307	5.15431	0.000604618
CLEC12A	0.892054	2.17858	0.0176043
ZKSCAN8	0.891107	6.11868	0.00141753
LOC102723356	0.890746	0.893009	0.00118848
SPIDR	0.889871	5.73001	0.000246861
PTN	0.889574	1.12699	0.000483433
FANCA	0.889194	3.98808	0.0019026
ZNF638-IT1	0.889145	3.74456	0.0200243
ZNF616	0.88851	4.76602	0.00110894
EEF1G	0.887703	9.2495	0.000752666
DNAJC9	0.887202	5.4825	0.000241722
DLEU2L	0.887137	1.97811	0.00490048
RP11-242D8.1	0.886487	1.55862	0.000713384
KRBA1	0.886426	1.94505	0.00326319
C1QTNF3	0.885478	1.66655	0.00194099
METTL9	0.885216	5.75358	0.00209736
ALDH9A1	0.885166	5.66891	0.00017635
RPL13A	0.885157	9.11105	0.000733521
RGS5	0.885062	1.91378	0.00333924
ARHGAP19-SLIT1	0.88497	1.64451	0.0198375
ACP5	0.884961	6.96241	0.0224148
TULP3	0.883464	3.35749	0.000159414
NHSL1	0.883269	3.76562	0.000940263
FAM63A	0.882395	3.14185	0.000514961
APOE	0.882299	7.29478	0.0113425
WASH2P	0.881668	2.44804	0.00846793
KIAA1407	0.881615	3.48445	0.012108
RCOR3	0.880668	5.68544	0.00242515
TIPIN	0.880642	2.83415	0.00268851
MFI2-AS1	0.88054	0.855929	0.000554067
ARHGEF10	0.879383	1.69057	0.00180593
SAPCD2	0.879051	1.1377	0.00221795
OPRL1	0.879031	2.24112	0.000346567
ZC3H12C	0.87896	7.19608	0.0019104
C20orf112	0.878536	4.24209	0.00282765
PRDM1	0.877416	6.08114	0.00199103
TEN1-CDK3	0.877394	1.16725	0.00195737
TRNR	0.877045	2.23872	0.000763986
DERL3	0.876169	0.831239	0.000387184
MILR1	0.876145	6.5997	0.000391841
LOC644919	0.876144	1.27167	0.0016343
PTPRG	0.875789	5.31238	0.0160221
LOC286437	0.875342	3.03236	0.00135565
C16orf59	0.875239	1.20745	0.00223227
ARAP3	0.87522	1.48127	0.00175046
ARMCX5-GPRASP2	0.87452	1.90362	0.000652158
DTYMK	0.87389	3.25156	0.0022328
CHD3	0.873848	4.37944	0.00645473
LOC102724783	0.873369	1.57091	0.000298792
TMCC1-AS1	0.87175	2.3261	0.00040409
PFKM	0.871657	4.02588	0.000610932
ICAM4	0.871061	1.2733	0.000516004
ZSCAN18	0.870887	2.63106	0.000526458
DZIP1	0.87088	1.94894	0.00525855
CALCRL	0.870791	2.97792	0.00601644
C8orf37	0.870674	2.37092	0.000358309
LOC101927662	0.870218	2.77359	0.0119279
FRMD6	0.869732	1.60324	0.000555864
RPL26	0.869692	8.79886	0.000473217
ZNF83	0.868628	5.33826	0.00252714
BMS1P2	0.868058	2.49954	0.0158306
PPT2	0.867817	1.74367	0.00198071
SERPINA1	0.867668	3.42941	0.0141453
ASMTL-AS1	0.867448	2.20701	0.00057863
GSTA4	0.867391	2.54805	0.00145064
PTPN4	0.866047	4.63297	0.00268851
ANKRD18DP	0.865772	1.57797	0.00645567
DLG5	0.865407	1.89884	0.00475632
CDK18	0.865319	2.93304	0.00120742
LRRC37A4P	0.865193	5.87758	0.0134841
RPS6	0.864171	9.23268	0.00356005
SNHG6	0.863146	4.60777	0.000425665
ZG16B	0.86311	1.41343	0.000394941
NEDD9	0.862993	3.54444	0.00131203
MLF1	0.862167	2.9378	0.000188256
DHX40	0.861274	5.73188	0.000856537
PROX1	0.861199	2.20732	0.0037404
CYB5RL	0.860184	2.94726	0.000197232
PYGL	0.860096	8.04039	0.000496776
MAP3K15	0.85975	0.922088	0.000470955
LINC00094	0.859396	2.20245	0.000827075
MFGE8	0.859161	3.04296	0.0057691
RPLP0P2	0.857332	2.47157	0.000990881
NRM	0.857172	3.08574	0.00403056
NCOR2	0.856881	5.13683	0.0193972
PPCDC	0.856711	3.39022	0.00162126
LOC100129316	0.856223	0.892104	0.00221576
GNA11	0.856195	2.71732	0.00424988
PICK1	0.85616	2.98297	0.00326056
SNHG5	0.856128	3.28153	0.000341614
RNF144A	0.856113	2.38878	0.000848182
ATP2B1	0.855667	7.66328	0.00272901
TNFRSF8	0.855369	1.21557	0.000253779
TP73-AS1	0.855071	2.99593	0.000249342
CD99	0.854707	6.25803	0.000534461
PAXIP1-AS1	0.854262	1.95616	0.000668662
SPRED1	0.854153	7.90154	0.0139386
MGC16275	0.854003	2.13021	0.00487637
LMNB2	0.853985	4.82988	0.0162768
ZFP92	0.853753	1.12812	0.000266201
CCDC41	0.853571	3.80234	0.00119709
CCDC136	0.853539	1.55512	0.00356005
CCDC183-AS1	0.853392	1.84429	0.00350604
C19orf57	0.853159	1.08925	0.000484303
CEBPD	0.852979	5.33079	0.000887097
BDNF-AS	0.852936	1.15206	0.00189352
HIST2H2AA4	0.852889	6.29185	0.00476871
SUMO4	0.85179	2.34003	0.00992194
C20orf96	0.851559	3.36793	0.00396728
TPRA1	0.850878	4.18951	0.000397755
CCDC74A	0.850745	1.06653	0.00124008
KIAA0141	0.850245	5.91155	0.000399672
RCBTB2	0.849907	6.34018	0.000400254
SLC41A3	0.849506	3.22986	0.00103936
HERC2	0.849374	6.47189	0.0253833
GATSL2	0.849349	1.12003	0.000525793
OAZ2	0.849221	5.92	0.000355502
C17orf103	0.848716	3.00863	0.00996641
ZSCAN23	0.848619	1.91262	0.00386025
AC007551.3	0.848325	2.79068	0.00200558
FSTL3	0.845498	1.96463	0.00215354
GOLPH3L	0.845319	4.73456	0.0021878
LOC102723828	0.84516	1.97434	0.00204315
FAM172A	0.844903	5.95527	0.00017375
SDHAP2	0.844511	5.21774	0.00507991
LSM11	0.844275	2.33726	0.000602998
RASA1	0.844177	7.92506	0.000120863
LRRC6	0.843968	1.55098	0.00461393
KIAA0430	0.843225	6.65769	0.00140981
LOC101929687	0.842579	1.1409	0.00131542
FGFR1OP	0.842563	3.94564	0.00138179
UQCRBP1	0.841747	4.0642	0.00308453
DTX4	0.841371	4.85149	0.000401843
GUSBP2	0.841294	2.64074	0.000816244
F8	0.839798	4.84361	0.00405373
DPH5	0.838953	3.61494	0.00135162
XRCC3	0.838286	2.74441	0.00115939
HTRA3	0.838082	0.99184	0.00119709
CD101	0.837925	4.0616	0.0101582
GPRASP1	0.837645	1.83495	0.0119279
ZNF781	0.837631	1.23678	0.00107971
LOC101929792	0.83697	2.04027	0.00229151
ADAM1A	0.836225	2.89788	0.000243261
CLN8	0.835389	5.91761	0.00290752
EIF4EBP3	0.835274	2.45286	0.00217513
IFT140	0.835211	2.76458	0.00204551
C11orf35	0.835133	1.54873	0.000922221
OR2A1-AS1	0.834774	1.15179	0.000248921
RPA3	0.834085	3.54074	0.0011731
TANC1	0.833676	3.50706	0.000284184
CELSR2	0.83347	1.73961	0.00430808
ZNF33B	0.833318	4.88539	0.000262111
NEDD4	0.832877	5.09455	0.000276066
LOC642846	0.831879	2.87691	0.00361551
NDUFA6-AS1	0.831715	1.46243	0.000242166
RPLP0	0.831598	9.49949	0.00273111
RNASE4	0.830172	2.46737	0.00375667
NEO1	0.829153	1.94811	0.000338574
SNHG12	0.828996	3.93396	0.000914721
WBSCR27	0.828827	0.822288	0.000556271
PPP1R3E	0.827946	3.67908	0.00133332
CLEC4A	0.827352	3.94984	0.00892118
KIAA0825	0.827231	3.08735	0.00224336
SNX24	0.826512	6.14508	0.00153853
RFX1	0.82625	2.15052	0.00300729
LOC284023	0.826077	1.30882	0.00144551
PAN3	0.825891	6.35606	0.00158908
FUCA1	0.825851	8.66477	0.00852969
SNX21	0.825543	1.95894	0.000383389
RAB3D	0.8254	1.29275	0.00229388
ATP9B	0.825209	5.57953	0.00127648
MYL5	0.824407	2.48614	0.00194099
ZNF684	0.823896	3.06017	0.00204054
CARF	0.823742	4.76455	0.00220865
RANBP17	0.823164	3.09015	0.000203093
PGBD1	0.823004	3.20156	0.000404965
EIF4A2	0.822395	7.74007	0.0026411
ZNF70	0.822339	3.06219	0.00150772
FAM213B	0.82214	2.99833	0.000219838
LOC642852	0.821783	3.50041	0.00272306
LOC101927143	0.820837	0.916792	0.00031052
DUT	0.820122	5.39242	0.00772818
LINC00648	0.819629	1.49007	0.0237062
FAIM3	0.8189	4.80637	0.037682
MCF2L	0.818798	1.33612	0.000247965
LOC100653515	0.818519	2.6315	0.0123128
TRNK	0.818106	2.54994	0.00268851
SYDE1	0.817744	0.960479	0.00173312
ADARB1	0.817624	2.23743	0.0016702
CPAMD8	0.817374	0.915124	0.00150226
HMGN3-AS1	0.817218	1.89158	0.00539191
TMEM159	0.816843	3.19917	0.000441371
LIPT1	0.816425	3.19489	0.00128202
ZNF726	0.816371	1.64326	0.000916521
UNKL	0.814952	3.59061	0.000589125
DANCR	0.814659	2.93233	0.00569038
AMICA1	0.813938	5.29904	0.0148724
RP11-15A1.3	0.813668	1.7607	0.000411342
RP11-290F5.2	0.813232	0.925633	0.000427296
SLC2A10	0.812092	1.05393	0.00116282
NBPF26	0.811541	5.26296	0.0229996
ZNF709	0.811516	3.10441	0.00464319
SGSH	0.811014	4.53632	0.00236249
ALDH1A2	0.810996	2.44691	0.037537
HMGN2	0.810915	6.64178	0.0119089
ZSCAN30	0.810877	3.96699	0.00272209
ZNF559	0.809809	3.49427	0.00210159
RORA	0.809318	0.936071	0.00150061
RPS27	0.80807	8.13754	0.00310616
CBX1	0.807656	5.52005	0.000473083
BAZ2B	0.80733	7.36232	0.00502309
ANG	0.80712	1.25289	0.00148197
KLF11	0.806179	5.23122	0.000623043
DDAH1	0.805986	1.00416	0.00086797
IBA57	0.805577	3.0205	0.000837247
PELP1	0.805298	2.72027	0.00530908
TNRC6C	0.804947	2.18223	0.00131305
MDM1	0.804923	4.19672	0.000524735
VSIG4	0.804772	8.81964	0.000468798
EZH1	0.804765	5.76466	0.00175751
CHKA	0.804349	6.00291	0.0105412
LINC00894	0.804204	2.45425	0.0173401
RAP2C-AS1	0.80413	2.76709	0.00337131
PLS1	0.803938	1.36755	0.00103061
CLK4	0.803805	4.84725	0.000657279
OSER1-AS1	0.80345	1.80491	0.00119219
FAM129B	0.802466	4.27879	0.0247164
ZNF137P	0.802155	2.52619	0.00135285
OTUD3	0.802143	3.8727	0.00438108
PTPRG-AS1	0.801841	1.37909	0.000445101
MIPOL1	0.801475	2.94817	0.0157106
PLAG1	0.801385	5.81026	0.00102706
SPIN1	0.801284	6.741	0.0021609
LOC101927628	0.801128	2.33706	0.00213185
DYRK2	0.800562	6.14766	0.00074793
PDXDC2P	0.800289	4.47361	0.0105144
EIF2S3	0.799325	8.99565	0.000902564
EVI2A	0.798842	8.26529	0.0018631
NEK6	0.798704	6.50636	0.000440794
RP11-219B17.1	0.798618	1.16772	0.02767
B3GNT2	0.798544	6.50811	0.000579157
RPL36A	0.798472	7.94707	0.0057238
GRHL1	0.798411	1.61606	0.000363094
UNC79	0.797952	1.33235	0.000365983
TMEM14C	0.797565	6.52242	0.000814894
ZNF192P1	0.797529	1.90727	0.00224796
TMEM198B	0.797389	3.03045	0.00206115
GNRH1	0.797388	2.40775	0.0188426
MAML3	0.796796	4.24744	0.00146613
REV3L	0.796571	6.52405	0.000480212
KIAA0226L	0.796476	3.62371	0.00332472
LOC102724833	0.796476	2.30803	0.00709714
RRP7B	0.795849	1.63723	0.0411909
IL16	0.79528	5.75465	0.00122815
PHF13	0.79479	3.05417	0.00278607
UNC5B	0.794111	1.60558	0.000966373
BAALC	0.794038	0.836374	0.000718123
EIF3J-AS1	0.793992	2.52931	0.000525442
MAGEF1	0.793952	2.70666	0.00205385
MIS18A	0.793855	2.95302	0.000741874
EIF3E	0.793496	7.92846	0.00362185
XYLB	0.79349	3.51279	0.000462168
ZIK1	0.792855	3.34069	0.00102373
ZFP28	0.792664	3.40845	0.000397755
TENC1	0.792621	1.52117	0.00179221
UAP1L1	0.791541	4.55474	0.00196871
RHPN1	0.791453	1.73009	0.000953
LOC220729	0.791441	4.41811	0.00869944
CD55	0.79106	3.85708	0.0106883
SUZ12P1	0.790675	2.65935	0.000644228
LYST	0.790652	6.72218	0.0108239
CBR4	0.790622	4.59031	0.00266963
SLC16A5	0.790602	3.10046	0.00139969
DBNDD2	0.79015	4.01375	0.000879578
THAP10	0.790033	2.14253	0.000521759
RPL39L	0.789824	1.72566	0.00168921
RAB30	0.789325	3.48425	0.00119219
LINC01011	0.789192	3.07452	0.00208142
GADD45A	0.789022	2.99583	0.00040762
TTC18	0.788151	1.39993	0.0053499
DUSP19	0.787973	1.55154	0.00260844
CTPS2	0.787797	5.44597	0.000758496
C7orf13	0.787276	1.39602	0.000953636
RPS12	0.787186	8.87001	0.0012588
TMEM143	0.786922	2.93192	0.0016595
CCNG1	0.786823	7.41602	0.000227204
ZFP62	0.786367	5.03258	0.00240418
C11orf80	0.786069	1.92132	0.000996053
ZNF836	0.785987	3.54945	0.000282995
CEP57	0.785838	6.37312	0.00165193
NFYB	0.785798	4.99887	0.000336289
CEP112	0.785273	2.23291	0.0237752
RPL7	0.784904	9.39064	0.00265027
C4orf46	0.784215	4.03005	0.000389588
NLGN4X	0.784008	1.15335	0.00263342
NET1	0.783049	3.73459	0.000985203
ZWILCH	0.782429	4.7855	0.000575839
BRPF3	0.781549	3.02106	0.0388368
NEIL2	0.78117	2.49133	0.000463939
ITGAD	0.781154	0.919475	0.00237994
ZNF818P	0.781143	3.24188	0.0028075
DUSP22	0.780773	5.68255	0.00121147
RP4-562J12.2	0.780437	0.969835	0.000663087
TNFRSF10D	0.778783	2.80454	0.000525604
PDXDC1	0.778667	7.27086	0.000360527
TRMT5	0.778451	4.50025	0.000899825
SGK3	0.778286	6.04411	0.00217218
PPIEL	0.777902	2.24989	0.00215897
FLJ37453	0.777764	2.08949	0.00188134
PLK1S1	0.777669	3.79974	0.00767728
RHNO1	0.777512	5.03424	0.000377234
ST18	0.777277	2.59882	0.0288013
PRIM2	0.77725	4.61196	0.000449946
CENPW	0.776556	3.19182	0.000470891
TTC12	0.775665	3.16299	0.000389588
CKS1B	0.775637	4.49224	0.000643254
APH1B	0.775294	4.67157	0.00305851
HP1BP3	0.77526	7.35156	0.00144802
FAM109A	0.77432	2.15721	0.00819791
HKR1	0.774064	4.16254	0.00119225
GLUD1P3	0.774053	2.55486	0.0060054
KCNJ1	0.774041	1.10855	0.0150096
WDR31	0.774006	1.25835	0.0182541
AURKA	0.773981	4.163	0.00267786
LOC101928714	0.77329	1.81749	0.0044715
CBY1	0.77297	2.07434	0.00416523
C18orf56	0.772874	0.792957	0.000316306
LOC100270804	0.772818	1.50819	0.000623394
FAM122B	0.771834	4.98406	0.00804469
RNASE2	0.771532	2.54288	0.0150044
AGPAT4-IT1	0.771355	1.64747	0.0475575
ZNF658	0.771205	4.29917	0.000917133
H2AFZ	0.771173	6.63329	0.000443047
ZNF230	0.770514	3.20666	0.00090488
GARNL3	0.770331	1.68816	0.00346538
LOC100506990	0.770195	1.77212	0.00707384
ZFAS1	0.770147	5.9567	0.000605338
AHSA2	0.769844	6.63255	0.00180297
MCM3	0.769697	6.01335	0.00867517
MIS18BP1	0.76967	7.07498	0.0156024
PPM1D	0.769437	4.7801	0.00101004
HCN3	0.769227	1.88201	0.00313772
ADCY9	0.769038	2.81073	0.0162489
PCED1A	0.768789	3.2825	0.00211349
LOC100506901	0.768482	1.50521	0.00464584
LACC1	0.768134	8.56779	0.00416082
SEZ6L2	0.767935	3.24045	0.0262951
FAM161B	0.767915	2.99341	0.00225698
SNX18	0.767755	7.51319	0.000716508
MARVELD1	0.767697	2.93252	0.0018041
HACE1	0.76749	4.74721	0.000380514
NME4	0.767426	2.60079	0.0020061
CCDC88A	0.76741	8.97886	0.000627091
LOC101926980	0.76741	4.09416	0.00592392
KCTD3	0.766992	4.78156	0.000355388
POLR2J2	0.766914	2.98926	0.00294271
TMEM67	0.766642	2.66008	0.00254534
SMURF2	0.766525	6.19756	0.000489746
GABARAPL1	0.766351	5.4442	0.00316803
AKR1B1	0.766293	6.38745	0.00175583
ZNF767	0.766066	3.827	0.00627615
ITGAE	0.765689	2.3564	0.00113978
ERBB2	0.764976	1.81967	0.00178307
PHKA1	0.764841	1.8788	0.00463569
ZNF496	0.764802	5.30159	0.00237944
TAPT1-AS1	0.764655	2.35482	0.0080488
RPL6	0.764632	9.3461	0.00254572
AHI1	0.764403	3.84033	0.0181393
EFCAB6	0.76421	1.06317	0.00829315
PRELID2	0.764139	1.31084	0.00291555
MPHOSPH9	0.764108	6.00619	0.000526458
IQGAP2	0.764093	9.54712	0.00157142
ATP8B4	0.763997	8.67271	0.00128202
XRCC1	0.763854	4.30655	0.00119219
ZNF93	0.763781	4.40361	0.00392659
HCG11	0.763538	4.48141	0.000369602
ZKSCAN4	0.76333	4.23652	0.00132358
LOC101929206	0.763237	2.39023	0.00190961
DENND2D	0.763108	4.35779	0.00363703
LINC00341	0.763006	2.48792	0.00330826
TRNE	0.762484	2.14784	0.000912738
LOC101928433	0.762248	1.7171	0.00148197
CHD2	0.76186	6.86152	0.0192143
LOC101928431	0.761351	1.57311	0.00998354
NSUN5P1	0.761287	2.43786	0.0187877
FAM175A	0.760949	4.77689	0.000224113
RAB42	0.759683	3.04044	0.00106671
LPCAT1	0.759615	6.21438	0.000852816
NOA1	0.759446	3.98244	0.000253988
AMZ2P1	0.75917	3.8544	0.00332657
EFCAB4A	0.759111	1.09005	0.00392557
PIK3R5	0.758796	6.28996	0.000667071
IRAK3	0.758657	5.70528	0.00525985
ZBTB7C	0.758369	1.12402	0.0112205
LOC102724364	0.758223	4.85919	0.00216294
PNISR	0.758179	7.36412	0.00590663
B3GNT8	0.757977	1.47044	0.00131238
LOC150776	0.757494	3.17384	0.00136284
VPS13A	0.757356	6.42633	0.00186873
LOC101059949	0.757084	1.92183	0.0217776
ZNF540	0.757078	1.73775	0.000351654
MEX3D	0.75707	2.5023	0.00202058
GPR63	0.756661	1.33649	0.00169283
COL4A2	0.756074	1.18284	0.00713139
FBF1	0.755991	2.45151	0.00270846
S100PBP	0.755931	5.34587	0.00351744
RPL21	0.755594	8.56022	0.00188134
C2CD3	0.75542	5.62772	0.00125625
HSP90AB4P	0.75541	2.48878	0.0422669
RP11-696N14.1	0.755308	0.935057	0.00077261
PLXDC2	0.754907	8.81837	0.00269543
ACP6	0.754641	1.6583	0.00103061
BBC3	0.754622	1.92005	0.00312157
SLC35E2	0.754493	5.09325	0.000489299
SMIM8	0.754213	3.85527	0.00352645
[truncated: 5,215 more rows]

## Sheet: f-PD1 vs f-ISO1 iPSC
	logFC	AveExpr	adj.P.Val
D21S2088E	4.58521	3.07026	0.0237654
CCDC152	3.37106	3.66963	0.02572
ZNF248	3.28962	2.40092	0.02572
ITM2A	3.26441	2.48654	0.0367358
UBE2F-SCLY	2.45526	1.98374	0.0367358
