# Supplementary material for: Human iPSC-derived microglia carrying the LRRK2-G2019S mutation show a Parkinson’s disease related transcriptional profile and function
Source: Sci Rep. 2023 Dec 13;13:22118. doi: 10.1038/s41598-023-49294-9 (PMC10719377; doi:10.1038/s41598-023-49294-9)
Supplement: Supplementary file 7 — Supplementary Table S2. [file 41598_2023_49294_MOESM7_ESM.xlsx]

## Sheet: Information and abbreviations
	Supplementary Table S2. Functional annotations of DEGs on IPA (bulk RNAseq of iMGL).
	Impact of LRRK2-G2019S mutation in iMGL was analyzed with RNAseq. Predicted functional annotation of differentially expressed genes was anlyzed with Ingenuity pathway analysis (IPA
	f-PD1	LRRK2-G2019S mutation carrying line
	f-ISO1	Isogenic control line
	iPSC	human induced pluripotent stem cells
	iMGL	iPSC-derived microglia-like cells
	VEH	vehicle treatment group
	IFN	Interferon-γ treated group

## Sheet: f-PD1 vs f-ISO1 iMGL VEH
© 2000-2022 QIAGEN. All rights reserved.
Ingenuity Canonical Pathways	-log(p-value)	Ratio	z-score	Molecules
Th2 Pathway	4,42E00	5,26E-02	#NUM!	CXCR4,HLA-DPA1,HLA-DPB1,HLA-DQA1,JAG1,JAK3,NFATC2
Th1 and Th2 Activation Pathway	3,8E00	4,19E-02	#NUM!	CXCR4,HLA-DPA1,HLA-DPB1,HLA-DQA1,JAG1,JAK3,NFATC2
Th1 Pathway	2,89E00	4,27E-02	#NUM!	HLA-DPA1,HLA-DPB1,HLA-DQA1,JAK3,NFATC2
Macrophage Alternative Activation Signaling Pathway	2,66E00	3,11E-02	-2,449	H3C3,HLA-DPA1,HLA-DPB1,HLA-DQA1,JAK3,PPARGC1A
Antigen Presentation Pathway	2,65E00	7,89E-02	#NUM!	HLA-DPA1,HLA-DPB1,HLA-DQA1
PD-1, PD-L1 cancer immunotherapy pathway	2,24E00	3,85E-02	#NUM!	HLA-DPA1,HLA-DPB1,HLA-DQA1,JAK3
Macrophage Classical Activation Signaling Pathway	2,09E00	2,78E-02	-2,236	GBP2,HLA-DPA1,HLA-DPB1,HLA-DQA1,TNFSF13B
Pathogen Induced Cytokine Storm Signaling Pathway	2,03E00	2,06E-02	-1,134	CGAS,COL27A1,CXCR4,HLA-DPA1,HLA-DPB1,HLA-DQA1,TNFSF13B
Spermine Biosynthesis	1,86E00	0.5	#NUM!	SMS
Multiple Sclerosis Signaling Pathway	1,82E00	2,38E-02	-1,342	HLA-DPA1,HLA-DPB1,HLA-DQA1,NFATC2,TNFSF13B
Neuroinflammation Signaling Pathway	1,71E00	1,95E-02	-1,000	FZD1,HLA-DPA1,HLA-DPB1,HLA-DQA1,JAK3,NFATC2
1,25-dihydroxyvitamin D3 Biosynthesis	1,69E00	3,33E-01	#NUM!	CYP2R1
Fatty Acid β-oxidation III (Unsaturated, Odd Number)	1,69E00	3,33E-01	#NUM!	EHHADH
Regulation Of The Epithelial Mesenchymal Transition In Development Pathway	1,68E00	3,53E-02	#NUM!	FZD1,JAG1,S100A4
RANK Signaling in Osteoclasts	1,64E00	3,41E-02	#NUM!	CALM1 (includes others),NFATC2,TNFRSF11A
Calcium-induced T Lymphocyte Apoptosis	1,51E00	1,98E-02	#NUM!	CALM1 (includes others),HLA-DPA1,HLA-DPB1,HLA-DQA1,NFATC2
Glycerol Degradation I	1,47E00	0.2	#NUM!	GK
Myo-inositol Biosynthesis	1,47E00	0.2	#NUM!	INPP5F
B Cell Activating Factor Signaling	1,45E00	4,65E-02	#NUM!	NFATC2,TNFSF13B
iNOS Signaling	1,42E00	4,44E-02	#NUM!	CALM1 (includes others),JAK3
nNOS Signaling in Neurons	1,42E00	4,44E-02	#NUM!	CALM1 (includes others),PFKM
Pentose Phosphate Pathway (Non-oxidative Branch)	1,39E00	1,67E-01	#NUM!	RPIA
IL-4 Signaling	1,37E00	1,62E-02	-0,816	COL27A1,HLA-DPA1,HLA-DPB1,HLA-DQA1,JAK3,NFATC2
MSP-RON Signaling In Macrophages Pathway	1,34E00	2,59E-02	#NUM!	HLA-DPA1,HLA-DPB1,HLA-DQA1
Ceramide Degradation	1,33E00	1,43E-01	#NUM!	ASAH1
Sirtuin Signaling Pathway	1,33E00	1,75E-02	-0,447	H1-1,H3C3,NDUFS4,PFKM,PPARGC1A
Superoxide Radicals Degradation	1,27E00	1,25E-01	#NUM!	CAT
Ketolysis	1,27E00	1,25E-01	#NUM!	BDH1
Protein Kinase A Signaling	1,26E00	1,52E-02	0,000	CALM1 (includes others),H1-1,H3C3,NFATC2,PDE4D,PHKA2
ICOS-ICOSL Signaling in T Helper Cells	1,24E00	1,66E-02	#NUM!	CALM1 (includes others),HLA-DPA1,HLA-DPB1,HLA-DQA1,NFATC2
Sphingosine and Sphingosine-1-phosphate Metabolism	1,22E00	1,11E-01	#NUM!	ASAH1
Polyamine Regulation in Colon Cancer	1,21E00	3,39E-02	#NUM!	MXD1,SMS
CD28 Signaling in T Helper Cells	1,19E00	1,61E-02	#NUM!	CALM1 (includes others),HLA-DPA1,HLA-DPB1,HLA-DQA1,NFATC2
Pentose Phosphate Pathway	1,18E00	0.1	#NUM!	RPIA
Role of Osteoblasts, Osteoclasts and Chondrocytes in Rheumatoid Arthritis	1,17E00	1,8E-02	#NUM!	CALM1 (includes others),FZD1,NFATC2,TNFRSF11A
Role Of Osteoblasts In Rheumatoid Arthritis Signaling Pathway	1,14E00	1,75E-02	-1,000	CTSF,FZD1,JAK3,TNFSF13B
Ketogenesis	1,14E00	9,09E-02	#NUM!	BDH1
WNT/Ca+ pathway	1,13E00	3,08E-02	#NUM!	FZD1,NFATC2
Glucocorticoid Receptor Signaling	1,09E00	1,29E-02	#NUM!	H3C3,HLA-DPA1,HLA-DPB1,HLA-DQA1,JAK3,NDUFS4,NFATC2
Granzyme A Signaling	1,07E00	2,82E-02	#NUM!	H1-1,NDUFS4
IL-10 Signaling	1,06E00	1,99E-02	#NUM!	HLA-DPA1,HLA-DPB1,HLA-DQA1
Leukotriene Biosynthesis	1,01E00	6,67E-02	#NUM!	ALOX5AP
Chemokine Signaling	1,01E00	2,6E-02	#NUM!	CALM1 (includes others),CXCR4
Gαq Signaling	9,83E-01	1,83E-02	#NUM!	CALM1 (includes others),NFATC2,RND3
T Cell Exhaustion Signaling Pathway	9,83E-01	1,39E-02	#NUM!	HLA-DPA1,HLA-DPB1,HLA-DQA1,JAK3,NFATC2
Extrinsic Prothrombin Activation Pathway	9,79E-01	6,25E-02	#NUM!	PROS1
D-myo-inositol (1,4,5)-trisphosphate Degradation	9,79E-01	6,25E-02	#NUM!	INPP5F
1D-myo-inositol Hexakisphosphate Biosynthesis II (Mammalian)	9,55E-01	5,88E-02	#NUM!	INPP5F
D-myo-inositol (1,3,4)-trisphosphate Biosynthesis	9,55E-01	5,88E-02	#NUM!	INPP5F
Isoleucine Degradation I	9,32E-01	5,56E-02	#NUM!	EHHADH
Apelin Adipocyte Signaling Pathway	9,28E-01	2,33E-02	#NUM!	CAT,PPARGC1A
T Cell Receptor Signaling	9,17E-01	1,32E-02	-1,000	CALM1 (includes others),HLA-DPA1,HLA-DPB1,HLA-DQA1,NFATC2
PDGF Signaling	9,17E-01	2,3E-02	#NUM!	INPP5F,JAK3
NUR77 Signaling in T Lymphocytes	9,1E-01	1,45E-02	#NUM!	CALM1 (includes others),HLA-DPA1,HLA-DPB1,HLA-DQA1
Glutaryl-CoA Degradation	9,1E-01	5,26E-02	#NUM!	EHHADH
CLEAR Signaling Pathway	8,89E-01	1,42E-02	0,000	ASAH1,CTSF,PPARGC1A,TNFRSF11A
Ethanol Degradation IV	8,89E-01	0.05	#NUM!	CAT
Valine Degradation I	8,7E-01	4,76E-02	#NUM!	EHHADH
Production of Nitric Oxide and Reactive Oxygen Species in Macrophages	8,54E-01	1,6E-02	#NUM!	CAT,JAK3,RND3
Superpathway of D-myo-inositol (1,4,5)-trisphosphate Metabolism	8,51E-01	4,55E-02	#NUM!	INPP5F
Role Of Osteoclasts In Rheumatoid Arthritis Signaling Pathway	8,48E-01	1,37E-02	2,000	CALM1 (includes others),COL27A1,RND3,TNFRSF11A
Senescence Pathway	8,39E-01	1,36E-02	1,000	CALM1 (includes others),CAT,CGAS,NFATC2
Regulation of the Epithelial-Mesenchymal Transition Pathway	8,3E-01	1,55E-02	#NUM!	FZD1,JAG1,JAK3
Systemic Lupus Erythematosus In T Cell Signaling Pathway	8,24E-01	1,23E-02	-0,447	HLA-DPA1,HLA-DPB1,HLA-DQA1,NFATC2,RND3
CDX Gastrointestinal Cancer Signaling Pathway	8,21E-01	1,54E-02	#NUM!	FZD1,JAK3,TNFSF13B
Glycolysis I	8,15E-01	4,17E-02	#NUM!	PFKM
Pulmonary Healing Signaling Pathway	8,12E-01	1,52E-02	#NUM!	CXCR4,FZD1,JAG1
Mouse Embryonic Stem Cell Pluripotency	8,01E-01	1,94E-02	#NUM!	FZD1,JAK3
Cardiac Hypertrophy Signaling (Enhanced)	8,01E-01	1,13E-02	0,447	CALM1 (includes others),FZD1,INPP5F,NFATC2,PDE4D,TNFSF13B
Tryptophan Degradation III (Eukaryotic)	7,85E-01	3,85E-02	#NUM!	EHHADH
α-Adrenergic Signaling	7,83E-01	1,89E-02	#NUM!	CALM1 (includes others),PHKA2
Role of Macrophages, Fibroblasts and Endothelial Cells in Rheumatoid Arthritis	7,54E-01	1,26E-02	#NUM!	CALM1 (includes others),FZD1,NFATC2,TNFSF13B
Pulmonary Fibrosis Idiopathic Signaling Pathway	7,4E-01	1,24E-02	1,000	COL27A1,FZD1,JAG1,RPS6KA2
Oxidative Ethanol Degradation III	7,28E-01	3,33E-02	#NUM!	CYP2R1
Neurovascular Coupling Signaling Pathway	7,17E-01	1,37E-02	#NUM!	CALM1 (includes others),KCNJ2,KCNMB3
Sphingosine-1-phosphate Signaling	7,17E-01	1,71E-02	#NUM!	ASAH1,RND3
LPS/IL-1 Mediated Inhibition of RXR Function	7,1E-01	1,36E-02	#NUM!	CAT,CYP2R1,PPARGC1A
B Cell Development	7,1E-01	1,36E-02	#NUM!	HLA-DPA1,HLA-DPB1,HLA-DQA1
p38 MAPK Signaling	6,99E-01	1,67E-02	#NUM!	H3C3,RPS6KA2
Fatty Acid β-oxidation I	6,9E-01	3,03E-02	#NUM!	EHHADH
Role of NANOG in Mammalian Embryonic Stem Cell Pluripotency	6,88E-01	1,64E-02	#NUM!	FZD1,JAK3
RHOA Signaling	6,88E-01	1,64E-02	#NUM!	RND3,RTKN
GP6 Signaling Pathway	6,84E-01	1,63E-02	#NUM!	CALM1 (includes others),COL27A1
Osteoarthritis Pathway	6,7E-01	1,29E-02	#NUM!	FZD1,JAG1,PPARGC1A
Coagulation System	6,68E-01	2,86E-02	#NUM!	PROS1
IL-9 Signaling	6,68E-01	2,86E-02	#NUM!	JAK3
fMLP Signaling in Neutrophils	6,54E-01	1,55E-02	#NUM!	CALM1 (includes others),NFATC2
Notch Signaling	6,48E-01	2,7E-02	#NUM!	JAG1
PKCθ Signaling in T Lymphocytes	6,46E-01	1,13E-02	#NUM!	HLA-DPA1,HLA-DPB1,HLA-DQA1,NFATC2
SNARE Signaling Pathway	6,38E-01	1,52E-02	#NUM!	CALM1 (includes others),SYT11
Graft-versus-Host Disease Signaling	6,35E-01	1,24E-02	#NUM!	HLA-DPA1,HLA-DPB1,HLA-DQA1
OX40 Signaling Pathway	6,27E-01	1,23E-02	#NUM!	HLA-DPA1,HLA-DPB1,HLA-DQA1
Sperm Motility	6,23E-01	1,22E-02	#NUM!	CALM1 (includes others),JAK3,PDE4D
Allograft Rejection Signaling	6,11E-01	1,2E-02	#NUM!	HLA-DPA1,HLA-DPB1,HLA-DQA1
Autoimmune Thyroid Disease Signaling	6,07E-01	1,2E-02	#NUM!	HLA-DPA1,HLA-DPB1,HLA-DQA1
Intrinsic Prothrombin Activation Pathway	6,07E-01	2,44E-02	#NUM!	PROS1
B Cell Receptor Signaling	6,06E-01	1,09E-02	1,000	CALM1 (includes others),INPP5F,NFATC2,POU2F2
April Mediated Signaling	5,99E-01	2,38E-02	#NUM!	NFATC2
CTLA4 Signaling in Cytotoxic T Lymphocytes	5,95E-01	1,08E-02	1,000	HLA-DPA1,HLA-DPB1,HLA-DQA1,NFATC2
Oncostatin M Signaling	5,9E-01	2,33E-02	#NUM!	JAK3
Cellular Effects of Sildenafil (Viagra)	5,88E-01	1,4E-02	#NUM!	CALM1 (includes others),PDE4D
NAD Signaling Pathway	5,8E-01	1,38E-02	#NUM!	H1-1,PPARGC1A
Semaphorin Neuronal Repulsive Signaling Pathway	5,8E-01	1,38E-02	#NUM!	BCAN,PDE4D
Role of OCT4 in Mammalian Embryonic Stem Cell Pluripotency	5,73E-01	2,22E-02	#NUM!	PHC1
tRNA Splicing	5,73E-01	2,22E-02	#NUM!	PDE4D
Role of IL-17F in Allergic Inflammatory Airway Diseases	5,65E-01	2,17E-02	#NUM!	RPS6KA2
nNOS Signaling in Skeletal Muscle Cells	5,65E-01	2,17E-02	#NUM!	CALM1 (includes others)
Dendritic Cell Maturation	5,64E-01	1,04E-02	-2,000	CD83,HLA-DPA1,HLA-DPB1,HLA-DQA1
Colorectal Cancer Metastasis Signaling	5,64E-01	1,14E-02	#NUM!	FZD1,JAK3,RND3
PTEN Signaling	5,56E-01	1,32E-02	#NUM!	INPP5F,TNFRSF11A
T Helper Cell Differentiation	5,54E-01	1,12E-02	#NUM!	HLA-DPA1,HLA-DPB1,HLA-DQA1
Apelin Muscle Signaling Pathway	5,5E-01	2,08E-02	#NUM!	PPARGC1A
PFKFB4 Signaling Pathway	5,5E-01	2,08E-02	#NUM!	PFKM
FAT10 Cancer Signaling Pathway	5,35E-01	0.02	#NUM!	CXCR4
Primary Immunodeficiency Signaling	5,27E-01	1,96E-02	#NUM!	JAK3
HMGB1 Signaling	5,24E-01	1,26E-02	#NUM!	RND3,TNFSF13B
Inhibition of ARE-Mediated mRNA Degradation Pathway	5,21E-01	1,25E-02	#NUM!	PSMD5,TNFSF13B
UVB-Induced MAPK Signaling	5,2E-01	1,92E-02	#NUM!	H3C3
Transcriptional Regulatory Network in Embryonic Stem Cells	5,07E-01	1,85E-02	#NUM!	RFX4
FAT10 Signaling Pathway	5,07E-01	1,85E-02	#NUM!	PSMD5
Mitochondrial Dysfunction	5,03E-01	1,21E-02	#NUM!	CAT,NDUFS4
CXCR4 Signaling	0.5	1,2E-02	#NUM!	CXCR4,RND3
Androgen Signaling	4,96E-01	1,2E-02	#NUM!	CALM1 (includes others),H3C3
CNTF Signaling	4,93E-01	1,79E-02	#NUM!	RPS6KA2
Glioblastoma Multiforme Signaling	4,92E-01	1,19E-02	#NUM!	FZD1,RND3
MSP-RON Signaling Pathway	4,81E-01	1,72E-02	#NUM!	RPS6KA2
Semaphorin Signaling in Neurons	4,75E-01	1,69E-02	#NUM!	RND3
D-myo-inositol (1,4,5,6)-Tetrakisphosphate Biosynthesis	4,7E-01	1,14E-02	#NUM!	INPP5F,PPFIA2
D-myo-inositol (3,4,5,6)-tetrakisphosphate Biosynthesis	4,7E-01	1,14E-02	#NUM!	INPP5F,PPFIA2
PCP (Planar Cell Polarity) Pathway	4,7E-01	1,67E-02	#NUM!	FZD1
Xenobiotic Metabolism PXR Signaling Pathway	4,66E-01	1,14E-02	#NUM!	CAT,PPARGC1A
SPINK1 General Cancer Pathway	4,63E-01	1,64E-02	#NUM!	JAK3
Type I Diabetes Mellitus Signaling	4,58E-01	9,87E-03	#NUM!	HLA-DPA1,HLA-DPB1,HLA-DQA1
IL-2 Signaling	4,58E-01	1,61E-02	#NUM!	JAK3
Dopamine-DARPP32 Feedback in cAMP Signaling	4,53E-01	1,11E-02	#NUM!	CALM1 (includes others),KCNJ2
PXR/RXR Activation	4,52E-01	1,59E-02	#NUM!	PPARGC1A
Induction of Apoptosis by HIV1	4,52E-01	1,59E-02	#NUM!	CXCR4
Role of NFAT in Regulation of the Immune Response	4,5E-01	8,77E-03	#NUM!	CALM1 (includes others),HLA-DPA1,HLA-DPB1,HLA-DQA1,NFATC2
Mitotic Roles of Polo-Like Kinase	4,47E-01	1,56E-02	#NUM!	STAG2
ERB2-ERBB3 Signaling	4,47E-01	1,56E-02	#NUM!	JAK3
Glutamate Receptor Signaling	4,47E-01	1,56E-02	#NUM!	CALM1 (includes others)
PPARα/RXRα Activation	4,45E-01	1,09E-02	#NUM!	GK,PPARGC1A
Pyridoxal 5'-phosphate Salvage Pathway	4,41E-01	1,54E-02	#NUM!	PRKX
CD40 Signaling	4,37E-01	1,52E-02	#NUM!	JAK3
3-phosphoinositide Degradation	4,33E-01	1,07E-02	#NUM!	INPP5F,PPFIA2
IL-17A Signaling in Airway Cells	4,31E-01	1,49E-02	#NUM!	JAK3
Role of JAK1 and JAK3 in γc Cytokine Signaling	4,31E-01	1,49E-02	#NUM!	JAK3
Eicosanoid Signaling	4,31E-01	1,49E-02	#NUM!	ALOX5AP
Systemic Lupus Erythematosus In B Cell Signaling Pathway	4,25E-01	8,87E-03	1,000	CALM1 (includes others),INPP5F,NFATC2,TNFSF13B
Melatonin Signaling	4,21E-01	1,45E-02	#NUM!	CALM1 (includes others)
D-myo-inositol-5-phosphate Metabolism	4,21E-01	1,05E-02	#NUM!	INPP5F,PPFIA2
Regulation Of The Epithelial Mesenchymal Transition By Growth Factors Pathway	4,19E-01	1,04E-02	#NUM!	JAK3,TNFSF13B
Natural Killer Cell Signaling	4,16E-01	1,04E-02	#NUM!	JAK3,NFATC2
Basal Cell Carcinoma Signaling	4,16E-01	1,43E-02	#NUM!	FZD1
Agranulocyte Adhesion and Diapedesis	4,16E-01	1,04E-02	#NUM!	CXCR4,PODXL2
Growth Hormone Signaling	4,11E-01	1,41E-02	#NUM!	RPS6KA2
Glioma Invasiveness Signaling	4,11E-01	1,41E-02	#NUM!	RND3
RAR Activation	4,08E-01	1,02E-02	#NUM!	NSD1,PPARGC1A
TREM1 Signaling	4,07E-01	1,39E-02	#NUM!	CD83
Ephrin B Signaling	4,07E-01	1,39E-02	#NUM!	CXCR4
Netrin Signaling	4,07E-01	1,39E-02	#NUM!	NFATC2
Human Embryonic Stem Cell Pluripotency	4,06E-01	1,02E-02	#NUM!	FZD1,JAK3
PI3K/AKT Signaling	4,02E-01	1,01E-02	#NUM!	INPP5F,JAK3
IL-7 Signaling Pathway	4,02E-01	1,37E-02	#NUM!	JAK3
ERK5 Signaling	3,98E-01	1,35E-02	#NUM!	RPS6KA2
Role of WNT/GSK-3β Signaling in the Pathogenesis of Influenza	3,98E-01	1,35E-02	#NUM!	FZD1
Gustation Pathway	3,97E-01	0.01	#NUM!	LIPA,SCN1B
3-phosphoinositide Biosynthesis	3,95E-01	9,95E-03	#NUM!	INPP5F,PPFIA2
Altered T Cell and B Cell Signaling in Rheumatoid Arthritis	3,89E-01	8,47E-03	#NUM!	HLA-DPA1,HLA-DPB1,HLA-DQA1,TNFSF13B
S100 Family Signaling Pathway	3,86E-01	8,01E-03	0,000	CALM1 (includes others),CCRL2,FZD1,RTKN,S100A4,S100A6
VDR/RXR Activation	3,84E-01	1,3E-02	#NUM!	MXD1
Thyroid Cancer Signaling	3,84E-01	1,3E-02	#NUM!	CXCR4
mTOR Signaling	3,84E-01	9,76E-03	#NUM!	RND3,RPS6KA2
CDC42 Signaling	3,84E-01	8,85E-03	#NUM!	HLA-DPA1,HLA-DPB1,HLA-DQA1
Clathrin-mediated Endocytosis Signaling	3,82E-01	9,71E-03	#NUM!	HIP1,SH3KBP1
NRF2-mediated Oxidative Stress Response	3,7E-01	9,48E-03	#NUM!	CAT,CYP2R1
Calcium Signaling	3,7E-01	9,48E-03	#NUM!	CALM1 (includes others),NFATC2
FLT3 Signaling in Hematopoietic Progenitor Cells	3,68E-01	1,23E-02	#NUM!	RPS6KA2
BAG2 Signaling Pathway	3,68E-01	1,23E-02	#NUM!	PSMD5
Autophagy	3,65E-01	9,39E-03	#NUM!	CALM1 (includes others),OPTN
JAK/STAT Signaling	3,64E-01	1,22E-02	#NUM!	JAK3
Immunogenic Cell Death Signaling Pathway	3,56E-01	1,19E-02	#NUM!	CGAS
TR/RXR Activation	3,56E-01	1,19E-02	#NUM!	PPARGC1A
Pyroptosis Signaling Pathway	3,34E-01	1,11E-02	#NUM!	GBP2
Crosstalk between Dendritic Cells and Natural Killer Cells	3,31E-01	1,1E-02	#NUM!	CD83
Actin Nucleation by ARP-WASP Complex	3,31E-01	1,1E-02	#NUM!	RND3
Superpathway of Inositol Phosphate Compounds	3,3E-01	8,73E-03	#NUM!	INPP5F,PPFIA2
cAMP-mediated signaling	3,25E-01	8,66E-03	#NUM!	CALM1 (includes others),PDE4D
Prolactin Signaling	3,17E-01	1,05E-02	#NUM!	KCNMB3
Salvage Pathways of Pyrimidine Ribonucleotides	3,14E-01	1,04E-02	#NUM!	PRKX
Wound Healing Signaling Pathway	3,11E-01	8,4E-03	#NUM!	COL27A1,TNFSF13B
UVA-Induced MAPK Signaling	3,11E-01	1,03E-02	#NUM!	RPS6KA2
Melanocyte Development and Pigmentation Signaling	3,08E-01	1,02E-02	#NUM!	RPS6KA2
Apelin Cardiomyocyte Signaling Pathway	3,08E-01	1,02E-02	#NUM!	CAT
AMPK Signaling	3,05E-01	8,3E-03	#NUM!	PFKM,PPARGC1A
Sumoylation Pathway	2,98E-01	9,9E-03	#NUM!	RND3
PPAR Signaling	2,9E-01	9,62E-03	#NUM!	PPARGC1A
G-Protein Coupled Receptor Signaling	2,88E-01	7,26E-03	1,342	CALM1 (includes others),CCRL2,FZD1,NFATC2,PDE4D
Oxidative Phosphorylation	2,84E-01	9,43E-03	#NUM!	NDUFS4
Cardiac Hypertrophy Signaling	2,81E-01	7,87E-03	#NUM!	CALM1 (includes others),RND3
Estrogen Receptor Signaling	2,81E-01	7,48E-03	#NUM!	JAK3,NDUFS4,PPARGC1A
Kinetochore Metaphase Signaling Pathway	2,81E-01	9,35E-03	#NUM!	STAG2
Regulation of Actin-based Motility by Rho	2,73E-01	9,09E-03	#NUM!	RND3
Regulation of IL-2 Expression in Activated and Anergic T Lymphocytes	2,68E-01	7,63E-03	#NUM!	CALM1 (includes others),NFATC2
Airway Pathology in Chronic Obstructive Pulmonary Disease	2,66E-01	8,85E-03	#NUM!	TNFSF13B
Nitric Oxide Signaling in the Cardiovascular System	2,66E-01	8,85E-03	#NUM!	CALM1 (includes others)
Hepatic Fibrosis Signaling Pathway	2,65E-01	7,26E-03	#NUM!	CALM1 (includes others),FZD1,RND3
Amyotrophic Lateral Sclerosis Signaling	2,63E-01	8,77E-03	#NUM!	CAT
Role of Tissue Factor in Cancer	2,6E-01	8,7E-03	#NUM!	RPS6KA2
Cholecystokinin/Gastrin-mediated Signaling	2,56E-01	8,55E-03	#NUM!	RND3
Fc Epsilon RI Signaling	2,53E-01	8,47E-03	#NUM!	INPP5F
Xenobiotic Metabolism Signaling	2,52E-01	7,35E-03	#NUM!	CAT,PPARGC1A
NGF Signaling	2,51E-01	8,4E-03	#NUM!	RPS6KA2
IL-15 Production	2,49E-01	8,33E-03	#NUM!	JAK3
Opioid Signaling Pathway	2,47E-01	7,27E-03	#NUM!	CALM1 (includes others),RPS6KA2
Glioma Signaling	2,44E-01	8,2E-03	#NUM!	CALM1 (includes others)
Huntington's Disease Signaling	2,43E-01	7,19E-03	#NUM!	HIP1,PSMD5
Pancreatic Adenocarcinoma Signaling	2,4E-01	8,06E-03	#NUM!	JAK3
Th17 Activation Pathway	2,4E-01	7,14E-03	#NUM!	JAK3,NFATC2
FXR/RXR Activation	2,37E-01	0.008	#NUM!	PPARGC1A
Synaptic Long Term Potentiation	2,31E-01	7,81E-03	#NUM!	CALM1 (includes others)
Atherosclerosis Signaling	2,31E-01	7,81E-03	#NUM!	CXCR4
CCR3 Signaling in Eosinophils	2,27E-01	7,69E-03	#NUM!	CALM1 (includes others)
Iron homeostasis signaling pathway	2,23E-01	7,58E-03	#NUM!	JAK3
STAT3 Pathway	2,17E-01	7,41E-03	#NUM!	TNFRSF11A
Insulin Receptor Signaling	2,15E-01	7,35E-03	#NUM!	INPP5F
Adipogenesis pathway	2,13E-01	7,3E-03	#NUM!	FZD1
White Adipose Tissue Browning Pathway	2,13E-01	7,3E-03	#NUM!	PPARGC1A
Apelin Endothelial Signaling Pathway	2,09E-01	7,19E-03	#NUM!	CALM1 (includes others)
MSP-RON Signaling In Cancer Cells Pathway	2,09E-01	7,19E-03	#NUM!	RPS6KA2
Role Of Chondrocytes In Rheumatoid Arthritis Signaling Pathway	2,07E-01	7,14E-03	#NUM!	CXCR4
Oxytocin In Brain Signaling Pathway	0	5,15E-03	#NUM!	CALM1 (includes others)
Oxytocin Signaling Pathway	0	3,65E-03	#NUM!	CALM1 (includes others)
ID1 Signaling Pathway	0	0.005	#NUM!	BHLHB9
Ribonucleotide Reductase Signaling Pathway	0	5,92E-03	#NUM!	H3C3
Neutrophil Extracellular Trap Signaling Pathway	0	5,05E-03	#NUM!	COL27A1,NDUFS4
Circadian Rhythm Signaling	0	3,8E-03	#NUM!	H3C3
Leukocyte Extravasation Signaling	0	5,29E-03	#NUM!	CXCR4
Axonal Guidance Signaling	0	6,1E-03	#NUM!	CXCR4,FZD1,NFATC2
Hepatic Cholestasis	0	5,41E-03	#NUM!	TNFSF13B
Hepatic Fibrosis / Hepatic Stellate Cell Activation	0	5,26E-03	#NUM!	COL27A1
Tight Junction Signaling	0	5,62E-03	#NUM!	CASK
Erythropoietin Signaling Pathway	0	5,95E-03	#NUM!	TNFSF13B
IL-8 Signaling	0	4,85E-03	#NUM!	RND3
Role of Pattern Recognition Receptors in Recognition of Bacteria and Viruses	0	6,85E-03	#NUM!	TNFSF13B
CCR5 Signaling in Macrophages	0	3,38E-03	#NUM!	CALM1 (includes others)
IL-17 Signaling	0	5,62E-03	#NUM!	TNFSF13B
IL-15 Signaling	0	3,77E-03	#NUM!	JAK3
Relaxin Signaling	0	6,62E-03	#NUM!	PDE4D
Factors Promoting Cardiogenesis in Vertebrates	0	6,71E-03	#NUM!	FZD1
Thrombin Signaling	0	4,55E-03	#NUM!	RND3
Molecular Mechanisms of Cancer	0	6,77E-03	#NUM!	FZD1,JAK3,RND3
Corticotropin Releasing Hormone Signaling	0	6,8E-03	#NUM!	CALM1 (includes others)
GNRH Signaling	0	5,32E-03	#NUM!	CALM1 (includes others)
Germ Cell-Sertoli Cell Junction Signaling	0	6,02E-03	#NUM!	RND3
Aldosterone Signaling in Epithelial Cells	0	5,95E-03	#NUM!	KCNMB3
CREB Signaling in Neurons	0	6,72E-03	1,000	CALM1 (includes others),CCRL2,FZD1,TNFRSF11A
Communication between Innate and Adaptive Immune Cells	0	4,31E-03	#NUM!	CD83,TNFSF13B
Systemic Lupus Erythematosus Signaling	0	3,38E-03	#NUM!	NFATC2,TNFSF13B
ILK Signaling	0	5,1E-03	#NUM!	RND3
FAK Signaling	0	2,42E-03	#NUM!	CCRL2,FZD1
EIF2 Signaling	0	4,72E-03	#NUM!	RPL39L
Phospholipase C Signaling	0	4,63E-03	#NUM!	CALM1 (includes others),NFATC2,RND3
Ovarian Cancer Signaling	0	6,41E-03	#NUM!	FZD1
Role of NFAT in Cardiac Hypertrophy	0	4,55E-03	#NUM!	CALM1 (includes others)
Breast Cancer Regulation by Stathmin1	0	3,42E-03	#NUM!	CCRL2,FZD1
PI3K Signaling in B Lymphocytes	0	6,15E-03	#NUM!	CALM1 (includes others),NFATC2
Signaling by Rho Family GTPases	0	3,77E-03	#NUM!	RND3
RHOGDI Signaling	0	4,59E-03	#NUM!	RND3
Sertoli Cell-Sertoli Cell Junction Signaling	0	4,95E-03	#NUM!	SPTBN1
eNOS Signaling	0	6,76E-03	#NUM!	CALM1 (includes others)
Granulocyte Adhesion and Diapedesis	0	5,75E-03	#NUM!	CXCR4
TEC Kinase Signaling	0	5,33E-03	#NUM!	JAK3,RND3
ERK/MAPK Signaling	0	4,65E-03	#NUM!	H3C3
Cardiac β-adrenergic Signaling	0	5,65E-03	#NUM!	PDE4D
Protein Ubiquitination Pathway	0	3,72E-03	#NUM!	PSMD5
WNT/β-catenin Signaling	0	5,85E-03	#NUM!	FZD1
Integrin Signaling	0	4,88E-03	#NUM!	RND3
NF-κB Signaling	0	5,43E-03	#NUM!	TNFRSF11A,TNFSF13B
Phagosome Formation	0	2,98E-03	#NUM!	CCRL2,FZD1
Phagosome Maturation	0	6,76E-03	#NUM!	CTSF
Adrenomedullin signaling pathway	0	5,18E-03	#NUM!	CALM1 (includes others)
Synaptogenesis Signaling Pathway	0	6,47E-03	#NUM!	CALM1 (includes others),SYT11
HOTAIR Regulatory Pathway	0	6,29E-03	#NUM!	H3C3
Xenobiotic Metabolism CAR Signaling Pathway	0	5,81E-03	#NUM!	PPARGC1A
Insulin Secretion Signaling Pathway	0	3,75E-03	#NUM!	JAK3
Tumor Microenvironment Pathway	0	5,62E-03	#NUM!	CXCR4
Ephrin Receptor Signaling	0	4,98E-03	#NUM!	CXCR4

## Sheet: f-PD1 vs f-ISO1 iMGL IFN
© 2000-2022 QIAGEN. All rights reserved.
Ingenuity Canonical Pathways	-log(p-value)	Ratio	z-score	Molecules
Spermine Biosynthesis	2,15E00	0.5	#NUM!	SMS
PRPP Biosynthesis I	1,97E00	3,33E-01	#NUM!	PRPS2
1,25-dihydroxyvitamin D3 Biosynthesis	1,97E00	3,33E-01	#NUM!	CYP2R1
Fatty Acid β-oxidation III (Unsaturated, Odd Number)	1,97E00	3,33E-01	#NUM!	EHHADH
Glycerol Degradation I	1,75E00	0.2	#NUM!	GK
Superoxide Radicals Degradation	1,55E00	1,25E-01	#NUM!	CAT
Ketolysis	1,55E00	1,25E-01	#NUM!	BDH1
Apelin Adipocyte Signaling Pathway	1,42E00	2,33E-02	#NUM!	CAT,CYBB
Ketogenesis	1,41E00	9,09E-02	#NUM!	BDH1
Isoleucine Degradation I	1,2E00	5,56E-02	#NUM!	EHHADH
Glutaryl-CoA Degradation	1,18E00	5,26E-02	#NUM!	EHHADH
Ethanol Degradation IV	1,16E00	0.05	#NUM!	CAT
Valine Degradation I	1,14E00	4,76E-02	#NUM!	EHHADH
Tryptophan Degradation III (Eukaryotic)	1,05E00	3,85E-02	#NUM!	EHHADH
Oxidative Ethanol Degradation III	9,91E-01	3,33E-02	#NUM!	CYP2R1
Fatty Acid β-oxidation I	9,51E-01	3,03E-02	#NUM!	EHHADH
Oncostatin M Signaling	8,45E-01	2,33E-02	#NUM!	MT2A
Production of Nitric Oxide and Reactive Oxygen Species in Macrophages	8,36E-01	1,06E-02	#NUM!	CAT,CYBB
Leukocyte Extravasation Signaling	8,33E-01	1,06E-02	#NUM!	ARHGAP6,CYBB
Role of IL-17F in Allergic Inflammatory Airway Diseases	8,18E-01	2,17E-02	#NUM!	RPS6KA3
Gustation Pathway	7,93E-01	0.01	#NUM!	LIPA,SCN1B
UVB-Induced MAPK Signaling	7,7E-01	1,92E-02	#NUM!	RPS6KA3
NRF2-mediated Oxidative Stress Response	7,57E-01	9,48E-03	#NUM!	CAT,CYP2R1
FAT10 Signaling Pathway	7,54E-01	1,85E-02	#NUM!	PSMD5
CNTF Signaling	7,4E-01	1,79E-02	#NUM!	RPS6KA3
Neurovascular Coupling Signaling Pathway	7,33E-01	9,13E-03	#NUM!	KCNJ2,KCNMB3
LPS/IL-1 Mediated Inhibition of RXR Function	7,26E-01	9,05E-03	#NUM!	CAT,CYP2R1
Polyamine Regulation in Colon Cancer	7,19E-01	1,69E-02	#NUM!	SMS
SPINK1 General Cancer Pathway	7,06E-01	1,64E-02	#NUM!	MT2A
Mitotic Roles of Polo-Like Kinase	6,88E-01	1,56E-02	#NUM!	STAG2
Remodeling of Epithelial Adherens Junctions	6,76E-01	1,52E-02	#NUM!	MAPRE1
Growth Hormone Signaling	6,48E-01	1,41E-02	#NUM!	RPS6KA3
ERK5 Signaling	6,31E-01	1,35E-02	#NUM!	RPS6KA3
Role of MAPK Signaling in Inhibiting the Pathogenesis of Influenza	6,22E-01	1,32E-02	#NUM!	RPS6KA3
Protein Ubiquitination Pathway	0.6	7,43E-03	#NUM!	PSMD5,USP11
FLT3 Signaling in Hematopoietic Progenitor Cells	5,97E-01	1,23E-02	#NUM!	RPS6KA3
BAG2 Signaling Pathway	5,97E-01	1,23E-02	#NUM!	PSMD5
Immunogenic Cell Death Signaling Pathway	5,83E-01	1,19E-02	#NUM!	CGAS
Senescence Pathway	5,47E-01	6,8E-03	#NUM!	CAT,CGAS
Prolactin Signaling	5,39E-01	1,05E-02	#NUM!	KCNMB3
UVA-Induced MAPK Signaling	5,32E-01	1,03E-02	#NUM!	RPS6KA3
Melanocyte Development and Pigmentation Signaling	5,27E-01	1,02E-02	#NUM!	RPS6KA3
Apelin Cardiomyocyte Signaling Pathway	5,27E-01	1,02E-02	#NUM!	CAT
Kinetochore Metaphase Signaling Pathway	4,96E-01	9,35E-03	#NUM!	STAG2
Role of MAPK Signaling in Promoting the Pathogenesis of Influenza	4,85E-01	9,09E-03	#NUM!	RPS6KA3
Amyotrophic Lateral Sclerosis Signaling	4,74E-01	8,77E-03	#NUM!	CAT
Role of Tissue Factor in Cancer	4,7E-01	8,7E-03	#NUM!	RPS6KA3
NGF Signaling	4,58E-01	8,4E-03	#NUM!	RPS6KA3
p38 MAPK Signaling	4,55E-01	8,33E-03	#NUM!	RPS6KA3
RHOA Signaling	4,5E-01	8,2E-03	#NUM!	ARHGAP6
Ferroptosis Signaling Pathway	4,35E-01	7,87E-03	#NUM!	CYBB
fMLP Signaling in Neutrophils	4,31E-01	7,75E-03	#NUM!	CYBB
SNARE Signaling Pathway	4,23E-01	7,58E-03	#NUM!	SYT11
RAC Signaling	4,1E-01	7,3E-03	#NUM!	CYBB
MSP-RON Signaling In Cancer Cells Pathway	4,05E-01	7,19E-03	#NUM!	RPS6KA3
Phagosome Maturation	3,84E-01	6,76E-03	#NUM!	CYBB
Necroptosis Signaling Pathway	3,73E-01	6,54E-03	#NUM!	CYBB
Inhibition of ARE-Mediated mRNA Degradation Pathway	3,59E-01	6,25E-03	#NUM!	PSMD5
Mitochondrial Dysfunction	3,49E-01	6,06E-03	#NUM!	CAT
Aldosterone Signaling in Epithelial Cells	3,43E-01	5,95E-03	#NUM!	KCNMB3
Xenobiotic Metabolism PXR Signaling Pathway	3,28E-01	5,68E-03	#NUM!	CAT
Macrophage Classical Activation Signaling Pathway	3,21E-01	5,56E-03	#NUM!	CYBB
Dopamine-DARPP32 Feedback in cAMP Signaling	3,21E-01	5,56E-03	#NUM!	KCNJ2
PPARα/RXRα Activation	3,16E-01	5,46E-03	#NUM!	GK
CDX Gastrointestinal Cancer Signaling Pathway	2,97E-01	5,13E-03	#NUM!	CYBB
ILK Signaling	2,95E-01	5,1E-03	#NUM!	FERMT2
ID1 Signaling Pathway	2,89E-01	0.005	#NUM!	BHLHB9
HIF1α Signaling	2,83E-01	4,9E-03	#NUM!	CYBB
mTOR Signaling	2,82E-01	4,88E-03	#NUM!	RPS6KA3
Clathrin-mediated Endocytosis Signaling	2,81E-01	4,85E-03	#NUM!	SH3KBP1
IL-8 Signaling	2,81E-01	4,85E-03	#NUM!	CYBB
RHOGDI Signaling	2,64E-01	4,59E-03	#NUM!	ARHGAP6
Signaling by Rho Family GTPases	2,1E-01	3,77E-03	#NUM!	CYBB
Xenobiotic Metabolism Signaling	2,03E-01	3,68E-03	#NUM!	CAT
Opioid Signaling Pathway	2,01E-01	3,64E-03	#NUM!	RPS6KA3
NUR77 Signaling in T Lymphocytes	0.2	3,62E-03	#NUM!	RPS6KA3
Huntington's Disease Signaling	1,98E-01	3,6E-03	#NUM!	PSMD5
Pulmonary Fibrosis Idiopathic Signaling Pathway	0	3,11E-03	#NUM!	RPS6KA3
Pathogen Induced Cytokine Storm Signaling Pathway	0	2,94E-03	#NUM!	CGAS
Neutrophil Extracellular Trap Signaling Pathway	0	2,53E-03	#NUM!	CYBB
S100 Family Signaling Pathway	0	2,67E-03	#NUM!	CYBB,S100A6
Dendritic Cell Maturation	0	2,6E-03	#NUM!	LY75
Phospholipase C Signaling	0	1,54E-03	#NUM!	RPS6KA3
Protein Kinase A Signaling	0	2,54E-03	#NUM!	PTPRB
Breast Cancer Regulation by Stathmin1	0	1,71E-03	#NUM!	RPS6KA3
Neuroinflammation Signaling Pathway	0	3,26E-03	#NUM!	CYBB
Cardiac Hypertrophy Signaling (Enhanced)	0	1,89E-03	#NUM!	CYBB
Synaptogenesis Signaling Pathway	0	3,24E-03	#NUM!	SYT11
Hepatic Fibrosis Signaling Pathway	0	2,42E-03	#NUM!	CYBB
