# Supplementary material for: Human iPSC-derived microglia carrying the LRRK2-G2019S mutation show a Parkinson’s disease related transcriptional profile and function
Source: Sci Rep. 2023 Dec 13;13:22118. doi: 10.1038/s41598-023-49294-9 (PMC10719377; doi:10.1038/s41598-023-49294-9)
Supplement: Supplementary file 8 — Supplementary Table S3. [file 41598_2023_49294_MOESM8_ESM.xlsx]

## Sheet: Abbreviations
	Supplementary Table S3. PD-microglia signature pathways annotated by IPA
	Shared pathways describing PD-microglia signature from bulk RNAseq of iMGL carrying LRRK2-G2019S and snSEQ from human midbrain microglia.
	f-PD1	LRRK2-G2019S mutation carrying line
	f-ISO1	Isogenic control line
	iPSC	human induced pluripotent stem cells
	iMGL	iPSC-derived microglia-like cells
	VEH	vehicle treatment group
	IFN	Interferon-γ treated group
	RNAseq	bulk RNAseq from iMGL
	snSEQ	Microglia from human midbrain analysed by single-nuclei sequencing [30]
	References:
	30. Smajić, S. et al. Single-cell sequencing of human midbrain reveals glial activation and a Parkinson-specific neuronal state. Brain 145, (2022).

## Sheet: Shared_iMGL VEH vs snSEQ micro
Ingenuity Canonical Pathways	-log(p-value)	Ratio	z-score	Molecules	DE_bulk	DE_snRNA	DE_bulk_names	DE_snRNA_names	min
Neuroinflammation Signaling Pathway	4,61E00	7,17E-02	0,943	CFLAR,CSF1R,FZD1,HLA-DPA1,HLA-DPB1,HLA-DQA1,HLA-DQB1,IRAK3,JAK3,MAPK10,MAPK14,NAIP,NFAT5,NFATC2,P2RX7,PLCG2,S100B,SNCA,TLR1,TLR5,TLR7,TRAF3	6	16	FZD1,NFATC2,JAK3,HLA-DPB1,HLA-DQA1,HLA-DPA1	HLA-DQB1,TLR5,PLCG2,SNCA,TRAF3,IRAK3,TLR7,NFAT5,CFLAR,TLR1,P2RX7,MAPK14,NAIP,CSF1R,MAPK10,S100B	6
Multiple Sclerosis Signaling Pathway	4,34E00	8,1E-02	0,243	AEBP2,C9,CTNNA3,HLA-DPA1,HLA-DPB1,HLA-DQA1,HLA-DQB1,MAPK14,NFATC2,P2RX7,PLP1,PPARD,PPARG,TLR1,TLR5,TLR7,TNFSF13B	6	11	C9,NFATC2,HLA-DPB1,HLA-DQA1,TNFSF13B,HLA-DPA1	HLA-DQB1,PPARG,TLR5,TLR7,AEBP2,PPARD,TLR1,P2RX7,MAPK14,CTNNA3,PLP1	6
Pathogen Induced Cytokine Storm Signaling Pathway	3,12E00	5,88E-02	-0,447	CD163,CGAS,COL27A1,CSF2RA,CXCR4,HLA-DPA1,HLA-DPB1,HLA-DQA1,HLA-DQB1,IL1RAPL1,LYST,MAPK10,MAPK14,P2RX7,RAB27A,SRGN,TLR1,TLR5,TLR7,TNFSF13B	6	13	COL27A1,HLA-DPB1,HLA-DQA1,TNFSF13B,HLA-DPA1,CXCR4	CD163,HLA-DQB1,TLR5,TLR7,LYST,RAB27A,TLR1,P2RX7,MAPK14,MAPK10,CSF2RA,SRGN,IL1RAPL1	6
Glucocorticoid Receptor Signaling	2,28E00	4,61E-02	NaN	A2M,ACTB,CD163,FKBP4,FKBP5,H3C3,HLA-DPA1,HLA-DPB1,HLA-DQA1,HLA-DQB1,HSP90AB1,HSP90B1,HSPA1A/HSPA1B,HSPA5,JAK3,MAPK10,MAPK14,NDUFS4,NFAT5,NFATC2,NFKBIA,POLR2F,PPARG,PTGES3,SGK1	6	17	NFATC2,NDUFS4,JAK3,HLA-DPB1,HLA-DQA1,HLA-DPA1	CD163,HSPA5,HLA-DQB1,PPARG,HSP90AB1,HSP90B1,FKBP4,PTGES3,NFAT5,NFKBIA,FKBP5,MAPK14,MAPK10,POLR2F,A2M,ACTB,SGK1	6
Macrophage Alternative Activation Signaling Pathway	3,71E00	7,77E-02	0,258	CSF1R,FCGR2B,H3C3,HLA-DPA1,HLA-DPB1,HLA-DQA1,HLA-DQB1,IRS2,JAK3,LPL,MAPK14,NFKBIA,PPARD,PPARG,PPARGC1A	5	9	JAK3,HLA-DPB1,HLA-DQA1,PPARGC1A,HLA-DPA1	HLA-DQB1,PPARG,FCGR2B,LPL,NFKBIA,PPARD,IRS2,MAPK14,CSF1R	5
Cardiac Hypertrophy Signaling (Enhanced)	7,83E-01	3,4E-02	1,807	CALM1 (includes others),FZD1,GNAS,HSPB1,IGF1R,INPP5F,ITGA9,ITGAX,ITPR1,MAPK10,MAPK14,MEF2A,NFAT5,NFATC2,PDE4D,PLCG2,PRKCE,TNFSF13B	5	13	FZD1,NFATC2,INPP5F,TNFSF13B,PDE4D	PRKCE,PLCG2,GNAS,NFAT5,ITGA9,HSPB1,IGF1R,ITPR1,MAPK14,MEF2A,MAPK10,ITGAX,PDE4D	5
T Cell Exhaustion Signaling Pathway	6,06E-01	3,32E-02	-0,378	BCL6,HLA-DPA1,HLA-DPB1,HLA-DQA1,HLA-DQB1,JAK3,MAPK10,NFAT5,NFATC2,PLCG2,PPM1L,PPP2R2B	5	7	NFATC2,JAK3,HLA-DPB1,HLA-DQA1,HLA-DPA1	HLA-DQB1,BCL6,PPM1L,PLCG2,NFAT5,MAPK10,PPP2R2B	5
IL-4 Signaling	4,11E-01	2,97E-02	0,905	ALOX15B,COL27A1,GAB1,HLA-DPA1,HLA-DPB1,HLA-DQA1,HLA-DQB1,IRS2,JAK3,MAPK14,NFATC2	6	5	COL27A1,NFATC2,JAK3,HLA-DPB1,HLA-DQA1,HLA-DPA1	HLA-DQB1,ALOX15B,GAB1,IRS2,MAPK14	5
S100 Family Signaling Pathway	2,91E-01	2,67E-02	1,342	ADGRL3,AHNAK,CALM1 (includes others),CCRL2,DLC1,FCGR2B,FZD1,GPR65,GPRC5B,IRAK3,ITPR1,MAPK10,MAPK14,PLCG2,PRKCE,RTKN,S100A4,S100A6,S100B,TRAF3	5	16	FZD1,S100A4,RTKN,CCRL2,S100A6	PRKCE,S100A4,AHNAK,PLCG2,TRAF3,FCGR2B,IRAK3,GPR65,S100A6,ITPR1,MAPK14,MAPK10,GPRC5B,ADGRL3,S100B,DLC1	5
Systemic Lupus Erythematosus In T Cell Signaling Pathway	2,91E-01	2,7E-02	0,905	BCL6,HLA-DPA1,HLA-DPB1,HLA-DQA1,HLA-DQB1,ITPR1,MSN,NFATC2,PPM1L,PPP2R2B,RND3	5	6	RND3,NFATC2,HLA-DPB1,HLA-DQA1,HLA-DPA1	HLA-DQB1,BCL6,PPM1L,MSN,ITPR1,PPP2R2B	5
CLEAR Signaling Pathway	2,86E00	6,05E-02	-0,243	ASAH1,ATP6V1B2,CTSF,FLT1,IGF1R,IGF2R,ITPR1,MAPK14,MITF,PPARGC1A,PPM1L,PPP2R2B,PRKCE,TLR1,TLR5,TLR7,TNFRSF11A	4	13	TNFRSF11A,CTSF,ASAH1,PPARGC1A	PRKCE,FLT1,TLR5,PPM1L,MITF,ATP6V1B2,TLR7,IGF2R,IGF1R,TLR1,ITPR1,MAPK14,PPP2R2B	4
Macrophage Classical Activation Signaling Pathway	1,3E00	5E-02	-2,121	AEBP2,GBP2,HLA-DPA1,HLA-DPB1,HLA-DQA1,HLA-DQB1,NFKBIA,PPARG,TNFSF13B	5	4	HLA-DPB1,HLA-DQA1,TNFSF13B,HLA-DPA1,GBP2	HLA-DQB1,PPARG,NFKBIA,AEBP2	4
Role Of Osteoblasts In Rheumatoid Arthritis Signaling Pathway	8,21E-01	3,95E-02	-0,333	CTSF,CTSH,FZD1,IGF1R,IGF2R,JAK3,LRP1,RUNX2,TNFSF13B	4	5	FZD1,CTSF,JAK3,TNFSF13B	RUNX2,LRP1,IGF2R,IGF1R,CTSH	4
CTLA4 Signaling in Cytotoxic T Lymphocytes	7,28E-01	3,49E-02	-0,577	HLA-DPA1,HLA-DPB1,HLA-DQA1,HLA-DQB1,MAPK10,MAPK14,NFAT5,NFATC2,PLCG2,PLD1,PLD4,PPM1L,PPP2R2B	4	9	NFATC2,HLA-DPB1,HLA-DQA1,HLA-DPA1	HLA-DQB1,PPM1L,PLCG2,NFAT5,MAPK14,PLD4,PLD1,MAPK10,PPP2R2B	4
ICOS-ICOSL Signaling in T Helper Cells	5,62E-01	3,32E-02	1,633	CALM1 (includes others),HLA-DPA1,HLA-DPB1,HLA-DQA1,HLA-DQB1,INPP5D,ITPR1,NFAT5,NFATC2,NFKBIA	4	5	NFATC2,HLA-DPB1,HLA-DQA1,HLA-DPA1	HLA-DQB1,NFAT5,NFKBIA,ITPR1,INPP5D	4
CD28 Signaling in T Helper Cells	5,11E-01	3,22E-02	1,342	CALM1 (includes others),HLA-DPA1,HLA-DPB1,HLA-DQA1,HLA-DQB1,ITPR1,MAPK10,NFAT5,NFATC2,NFKBIA	4	5	NFATC2,HLA-DPB1,HLA-DQA1,HLA-DPA1	HLA-DQB1,NFAT5,NFKBIA,ITPR1,MAPK10	4
Dendritic Cell Maturation	3,59E-01	2,86E-02	-0,905	CD83,FCGR2B,FSCN1,HLA-DPA1,HLA-DPB1,HLA-DQA1,HLA-DQB1,MAPK10,MAPK14,NFKBIA,PLCG2	4	7	CD83,HLA-DPB1,HLA-DQA1,HLA-DPA1	HLA-DQB1,PLCG2,FCGR2B,NFKBIA,MAPK14,FSCN1,MAPK10	4
Pulmonary Fibrosis Idiopathic Signaling Pathway	-0E00	2,48E-02	1,134	ACTB,AEBP2,COL27A1,FZD1,JAG1,MAPK10,MAPK14,RPS6KA2	4	4	COL27A1,JAG1,FZD1,RPS6KA2	AEBP2,MAPK14,MAPK10,ACTB	4
Role of NFAT in Regulation of the Immune Response	-0E00	2,63E-02	1,265	BLNK,CALM1 (includes others),FCGR2B,GNAS,HLA-DPA1,HLA-DPB1,HLA-DQA1,HLA-DQB1,ITPR1,MEF2A,NFAT5,NFATC2,NFKBIA,PLCG2,TNPO1	4	10	NFATC2,HLA-DPB1,HLA-DQA1,HLA-DPA1	HLA-DQB1,TNPO1,PLCG2,GNAS,FCGR2B,NFAT5,NFKBIA,ITPR1,MEF2A,BLNK	4
Altered T Cell and B Cell Signaling in Rheumatoid Arthritis	-0E00	2,12E-02	NaN	HLA-DPA1,HLA-DPB1,HLA-DQA1,HLA-DQB1,SPP1,TLR1,TLR5,TLR7,TNFSF13B,TRAF3	4	6	HLA-DPB1,HLA-DQA1,TNFSF13B,HLA-DPA1	SPP1,HLA-DQB1,TLR5,TRAF3,TLR7,TLR1	4
PKCθ Signaling in T Lymphocytes	-0E00	2,55E-02	1,633	HLA-DPA1,HLA-DPB1,HLA-DQA1,HLA-DQB1,ITPR1,NFAT5,NFATC2,NFKBIA,PLCG2	4	5	NFATC2,HLA-DPB1,HLA-DQA1,HLA-DPA1	HLA-DQB1,PLCG2,NFAT5,NFKBIA,ITPR1	4
T Cell Receptor Signaling	-0E00	2,64E-02	0,000	CALM1 (includes others),HLA-DPA1,HLA-DPB1,HLA-DQA1,HLA-DQB1,MAPK14,NFAT5,NFATC2,NFKBIA,PLCG2	4	5	NFATC2,HLA-DPB1,HLA-DQA1,HLA-DPA1	HLA-DQB1,PLCG2,NFAT5,NFKBIA,MAPK14	4
G-Protein Coupled Receptor Signaling	-0E00	2,32E-02	1,500	ADGRL3,CALM1 (includes others),CCRL2,FZD1,GNAS,GPR65,GPRC5B,MAPK10,MAPK14,MEF2A,NFAT5,NFATC2,NFKBIA,PDE4D,PLCG2,PRKCE	4	12	FZD1,NFATC2,CCRL2,PDE4D	PRKCE,PLCG2,GNAS,NFAT5,GPR65,NFKBIA,MAPK14,MEF2A,MAPK10,GPRC5B,ADGRL3,PDE4D	4
Production of Nitric Oxide and Reactive Oxygen Species in Macrophages	2,82E00	6,91E-02	0,832	APOC1,APOD,APOE,CAT,JAK3,MAPK10,MAPK14,NFKBIA,PLCG2,PPM1L,PPP2R2B,PRKCE,RND3	3	10	CAT,RND3,JAK3	PRKCE,PPM1L,PLCG2,APOC1,APOE,NFKBIA,MAPK14,APOD,MAPK10,PPP2R2B	3
Role of Osteoblasts, Osteoclasts and Chondrocytes in Rheumatoid Arthritis	2,62E00	6,31E-02	NaN	CALM1 (includes others),CSF1R,FZD1,IL1RAPL1,LRP1,MAPK10,MAPK14,NAIP,NFAT5,NFATC2,NFKBIA,RUNX2,SPP1,TNFRSF11A	3	10	TNFRSF11A,FZD1,NFATC2	SPP1,RUNX2,NFAT5,NFKBIA,LRP1,MAPK14,NAIP,CSF1R,MAPK10,IL1RAPL1	3
Protein Kinase A Signaling	2,37E00	5,08E-02	0,728	AKAP6,AKAP7,CALM1 (includes others),DUSP10,GNAS,H1-1,H3C3,ITPR1,NFAT5,NFATC2,NFKBIA,PDE4D,PHKA2,PLCG2,PRKCE,PTPN12,PTPRD,PTPRG,PTPRK,PTPRM	3	15	NFATC2,PHKA2,PDE4D	PTPRG,PTPRM,PRKCE,PLCG2,GNAS,DUSP10,NFAT5,PTPN12,NFKBIA,ITPR1,AKAP7,PDE4D,AKAP6,PTPRK,PTPRD	3
Role of Macrophages, Fibroblasts and Endothelial Cells in Rheumatoid Arthritis	2,31E00	5,35E-02	NaN	CALM1 (includes others),FZD1,IL1RAPL1,IRAK3,LRP1,MAPK14,NFAT5,NFATC2,NFKBIA,PLCG2,PRKCE,ROR2,TLR1,TLR5,TLR7,TNFSF13B,TRAF3	3	13	FZD1,NFATC2,TNFSF13B	PRKCE,ROR2,TLR5,PLCG2,TRAF3,IRAK3,TLR7,NFAT5,NFKBIA,LRP1,TLR1,MAPK14,IL1RAPL1	3
Role Of Osteoclasts In Rheumatoid Arthritis Signaling Pathway	2,3E00	5,48E-02	1,807	BLNK,CALM1 (includes others),COL27A1,CSF1R,CTNNA3,FCGR2B,IL1RAPL1,MAPK10,MAPK14,MITF,NAIP,NFKBIA,PLCG2,RND3,SPP1,TNFRSF11A	3	12	RND3,COL27A1,TNFRSF11A	SPP1,PLCG2,MITF,FCGR2B,NFKBIA,MAPK14,NAIP,CSF1R,MAPK10,BLNK,CTNNA3,IL1RAPL1	3
IL-10 Signaling	2,16E00	6,62E-02	0,632	FCGR2B,HLA-DPA1,HLA-DPB1,HLA-DQA1,HLA-DQB1,IL1RAPL1,INPP5D,MAFB,MAPK14,NFKBIA	3	7	HLA-DPB1,HLA-DQA1,HLA-DPA1	HLA-DQB1,FCGR2B,MAFB,NFKBIA,MAPK14,INPP5D,IL1RAPL1	3
Osteoarthritis Pathway	2,05E00	5,6E-02	1,265	FZD1,IL1RAPL1,ITGA9,ITGAX,JAG1,LRP1,NAMPT,P2RX7,PPARD,PPARG,PPARGC1A,RUNX2,SPP1	3	10	JAG1,FZD1,PPARGC1A	SPP1,NAMPT,PPARG,RUNX2,PPARD,ITGA9,LRP1,P2RX7,ITGAX,IL1RAPL1	3
LPS/IL-1 Mediated Inhibition of RXR Function	1,48E00	4,98E-02	-0,447	ABCC4,ACSL1,ALDH1A2,APOC1,APOE,CAT,CHST15,CYP2R1,HS3ST4,IL1RAPL1,PPARGC1A	3	8	CAT,CYP2R1,PPARGC1A	ACSL1,HS3ST4,CHST15,ALDH1A2,APOC1,APOE,ABCC4,IL1RAPL1	3
Axonal Guidance Signaling	9,83E-01	3,66E-02	NaN	ADAMTS10,CXCR4,FZD1,GNAS,ITGA9,ITGAX,LIMK2,LINGO1,NCK2,NFAT5,NFATC2,NRP1,PLCG2,PLXNC1,PRKCE,SDCBP,TUBA1A,UNC5C	3	15	FZD1,NFATC2,CXCR4	PLXNC1,SDCBP,PRKCE,PLCG2,NRP1,GNAS,LIMK2,NFAT5,ITGA9,ADAMTS10,NCK2,ITGAX,TUBA1A,LINGO1,UNC5C	3
B Cell Receptor Signaling	9,55E-01	3,8E-02	2,496	BCL6,BLNK,CALM1 (includes others),FCGR2B,GAB1,INPP5D,INPP5F,MAPK14,NFAT5,NFATC2,NFKBIA,PIK3AP1,PLCG2,POU2F2	3	10	NFATC2,POU2F2,INPP5F	BCL6,PIK3AP1,PLCG2,FCGR2B,GAB1,NFAT5,NFKBIA,MAPK14,INPP5D,BLNK	3
Sirtuin Signaling Pathway	8,66E-01	3,86E-02	0,000	H1-1,H3C3,NAMPT,NDUFS4,PFKFB3,PFKM,POLR2F,PPARG,PPARGC1A,PPID,TUBA1A	3	6	NDUFS4,PFKM,PPARGC1A	NAMPT,PPARG,PPID,POLR2F,TUBA1A,PFKFB3	3
Estrogen Receptor Signaling	7,52E-01	3,49E-02	1,508	CTBP2,DDX5,GNAS,HSP90AB1,HSP90B1,IGF1R,IGF2R,JAK3,LIMK2,NDUFS4,PLCG2,PPARGC1A,PRKCE,RUNX2	3	11	NDUFS4,JAK3,PPARGC1A	PRKCE,HSP90AB1,RUNX2,PLCG2,GNAS,HSP90B1,LIMK2,DDX5,CTBP2,IGF2R,IGF1R	3
Molecular Mechanisms of Cancer	7,06E-01	3,39E-02	NaN	CDK14,CFLAR,FZD1,GAB1,GNAS,ITGA9,ITGAX,JAK3,LRP1,MAPK10,MAPK14,NAIP,NFKBIA,PRKCE,RND3	3	12	RND3,FZD1,JAK3	PRKCE,CDK14,GNAS,GAB1,CFLAR,NFKBIA,ITGA9,LRP1,MAPK14,NAIP,MAPK10,ITGAX	3
Systemic Lupus Erythematosus In B Cell Signaling Pathway	6,68E-01	3,33E-02	1,807	BLNK,CALM1 (includes others),FCGR2B,GAB1,INPP5D,INPP5F,NFAT5,NFATC2,PIK3AP1,PLCG2,PRKCE,RASGRP3,TLR7,TNFSF13B,TRAF3	3	11	NFATC2,INPP5F,TNFSF13B	PRKCE,RASGRP3,PIK3AP1,PLCG2,TRAF3,FCGR2B,GAB1,TLR7,NFAT5,INPP5D,BLNK	3
Colorectal Cancer Metastasis Signaling	5,78E-01	3,41E-02	1,414	FZD1,GNAS,JAK3,LRP1,MAPK10,RND3,TLR1,TLR5,TLR7	3	6	RND3,FZD1,JAK3	TLR5,GNAS,TLR7,LRP1,TLR1,MAPK10	3
Pulmonary Healing Signaling Pathway	5,75E-01	3,55E-02	1,134	CXCR4,FZD1,JAG1,MAPK10,MAPK14,NFKBIA,PRKCE	3	4	JAG1,FZD1,CXCR4	PRKCE,NFKBIA,MAPK14,MAPK10	3
Calcium-induced T Lymphocyte Apoptosis	4,52E-01	3,16E-02	1,633	CALM1 (includes others),HLA-DPA1,HLA-DPB1,HLA-DQA1,HLA-DQB1,ITPR1,NFATC2,PRKCE	4	3	NFATC2,HLA-DPB1,HLA-DQA1,HLA-DPA1	HLA-DQB1,PRKCE,ITPR1	3
CDC42 Signaling	3,91E-01	2,95E-02	1,000	HLA-DPA1,HLA-DPB1,HLA-DQA1,HLA-DQB1,IQGAP2,ITGA9,ITGAX,LIMK2,MAPK10,MAPK14	3	7	HLA-DPB1,HLA-DQA1,HLA-DPA1	IQGAP2,HLA-DQB1,LIMK2,ITGA9,MAPK14,MAPK10,ITGAX	3
OX40 Signaling Pathway	3,32E-01	2,87E-02	NaN	HLA-DPA1,HLA-DPB1,HLA-DQA1,HLA-DQB1,MAPK10,NFKBIA,TRAF3	3	4	HLA-DPB1,HLA-DQA1,HLA-DPA1	HLA-DQB1,TRAF3,NFKBIA,MAPK10	3
CREB Signaling in Neurons	-0E00	2,52E-02	2,138	ADGRL3,CALM1 (includes others),CCRL2,FLT1,FZD1,GNAS,GPR65,GPRC5B,IGF1R,IGF2R,ITPR1,PLCG2,POLR2F,PRKCE,TNFRSF11A	3	11	TNFRSF11A,FZD1,CCRL2	PRKCE,FLT1,PLCG2,GNAS,GPR65,IGF2R,IGF1R,ITPR1,POLR2F,GPRC5B,ADGRL3	3
Type I Diabetes Mellitus Signaling	-0E00	2,63E-02	0,000	HLA-DPA1,HLA-DPB1,HLA-DQA1,HLA-DQB1,MAPK10,MAPK14,NFKBIA,SOCS6	3	5	HLA-DPB1,HLA-DQA1,HLA-DPA1	SOCS6,HLA-DQB1,NFKBIA,MAPK14,MAPK10	3
Systemic Lupus Erythematosus Signaling	-0E00	1,35E-02	NaN	C9,FCGR2B,INPP5D,NFAT5,NFATC2,PLCG2,TLR7,TNFSF13B	3	5	C9,NFATC2,TNFSF13B	PLCG2,FCGR2B,TLR7,NFAT5,INPP5D	3
B Cell Activating Factor Signaling	3,91E00	1,63E-01	0,816	MAPK10,MAPK14,NFAT5,NFATC2,NFKBIA,TNFSF13B,TRAF3	2	5	NFATC2,TNFSF13B	TRAF3,NFAT5,NFKBIA,MAPK14,MAPK10	2
FXR/RXR Activation	3,32E00	8,8E-02	NaN	APOC1,APOD,APOE,C9,CYP27A1,LPL,MAPK10,MLXIPL,PPARG,PPARGC1A,TF	2	9	C9,PPARGC1A	CYP27A1,PPARG,APOC1,APOE,LPL,APOD,MAPK10,MLXIPL,TF	2
RHOA Signaling	2,83E00	8,2E-02	1,000	ACTB,ARHGAP12,DLC1,IGF1R,LIMK2,MSN,PLD1,RND3,RTKN,SEPTIN9	2	8	RND3,RTKN	SEPTIN9,LIMK2,MSN,IGF1R,PLD1,ARHGAP12,ACTB,DLC1	2
NRF2-mediated Oxidative Stress Response	2,38E00	6,16E-02	1,342	ABCC4,ACTB,CAT,CYP2R1,DNAJA1,DNAJB6,DNAJC3,FKBP5,HSP90AB1,HSP90B1,MAPK14,PRKCE,STIP1	2	11	CAT,CYP2R1	PRKCE,HSP90AB1,DNAJB6,DNAJC3,DNAJA1,HSP90B1,STIP1,FKBP5,MAPK14,ABCC4,ACTB	2
Sperm Motility	2,24E00	5,71E-02	1,890	ABHD3,CALM1 (includes others),CSF1R,CSF2RA,ERBB4,FLT1,GNAS,IGF1R,ITPR1,JAK3,PDE4D,PLCG2,PRKCE,ROR2	2	12	JAK3,PDE4D	PRKCE,ROR2,FLT1,ABHD3,PLCG2,GNAS,IGF1R,ITPR1,CSF1R,PDE4D,CSF2RA,ERBB4	2
RANK Signaling in Osteoclasts	2,06E00	7,95E-02	1,342	CALM1 (includes others),MAPK10,MAPK14,MITF,NFATC2,NFKBIA,TNFRSF11A	2	4	TNFRSF11A,NFATC2	MITF,NFKBIA,MAPK14,MAPK10	2
Gαq Signaling	1,92E00	6,1E-02	1,667	CALM1 (includes others),GNAS,ITPR1,NFATC2,NFKBIA,PLCG2,PLD1,PLD4,PRKCE,RND3	2	7	RND3,NFATC2	PRKCE,PLCG2,GNAS,NFKBIA,ITPR1,PLD4,PLD1	2
PI3K/AKT Signaling	1,79E00	5,56E-02	1,414	GAB1,HSP90AB1,HSP90B1,INPP5D,INPP5F,ITGA9,ITGAX,JAK3,NFKBIA,PPM1L,PPP2R2B	2	9	INPP5F,JAK3	HSP90AB1,PPM1L,HSP90B1,GAB1,NFKBIA,ITGA9,INPP5D,ITGAX,PPP2R2B	2
PTEN Signaling	1,72E00	5,96E-02	-1,890	FLT1,IGF1R,IGF2R,INPP5D,INPP5F,ITGA9,ITGAX,MAGI2,TNFRSF11A	2	7	TNFRSF11A,INPP5F	FLT1,ITGA9,IGF2R,IGF1R,INPP5D,ITGAX,MAGI2	2
PPARα/RXRα Activation	1,62E00	5,46E-02	0,707	GK,GNAS,HSP90AB1,HSP90B1,IL1RAPL1,LPL,MAPK14,NFKBIA,PLCG2,PPARGC1A	2	9	PPARGC1A,GK	GK,HSP90AB1,PLCG2,GNAS,HSP90B1,LPL,NFKBIA,MAPK14,IL1RAPL1	2
Hepatic Fibrosis Signaling Pathway	1,57E00	4,36E-02	1,069	CALM1 (includes others),FLT1,FZD1,IL1RAPL1,IRAK3,IRS2,ITGA9,ITGAX,LRP1,MAPK10,MAPK14,NFKBIA,PLCG2,PPARG,PRKCE,RND3,SPP1,TF	2	15	RND3,FZD1	SPP1,PRKCE,PPARG,FLT1,PLCG2,IRAK3,NFKBIA,ITGA9,LRP1,IRS2,MAPK14,MAPK10,ITGAX,TF,IL1RAPL1	2
3-phosphoinositide Degradation	1,57E00	5,35E-02	1,414	DUSP10,INPP4B,INPP5D,INPP5F,PPFIA2,PPM1L,PPP2R2B,PTPN12,PTPRM,TNS3	2	8	PPFIA2,INPP5F	INPP4B,PTPRM,PPM1L,TNS3,DUSP10,PTPN12,INPP5D,PPP2R2B	2
D-myo-inositol-5-phosphate Metabolism	1,51E00	5,24E-02	1,890	DUSP10,INPP5D,INPP5F,PLCG2,PPFIA2,PPM1L,PPP2R2B,PTPN12,PTPRM,TNS3	2	8	PPFIA2,INPP5F	PTPRM,PPM1L,PLCG2,TNS3,DUSP10,PTPN12,INPP5D,PPP2R2B	2
Semaphorin Neuronal Repulsive Signaling Pathway	1,41E00	5,52E-02	0,378	BCAN,FARP1,ITGA9,ITGAX,LIMK2,NRP1,PDE4D,PLCG2	2	7	BCAN,PDE4D	FARP1,PLCG2,NRP1,LIMK2,ITGA9,ITGAX,PDE4D	2
D-myo-inositol (1,4,5,6)-Tetrakisphosphate Biosynthesis	1,37E00	5,14E-02	1,633	DUSP10,INPP5D,INPP5F,PPFIA2,PPM1L,PPP2R2B,PTPN12,PTPRM,TNS3	2	7	PPFIA2,INPP5F	PTPRM,PPM1L,TNS3,DUSP10,PTPN12,INPP5D,PPP2R2B	2
D-myo-inositol (3,4,5,6)-tetrakisphosphate Biosynthesis	1,37E00	5,14E-02	1,633	DUSP10,INPP5D,INPP5F,PPFIA2,PPM1L,PPP2R2B,PTPN12,PTPRM,TNS3	2	7	PPFIA2,INPP5F	PTPRM,PPM1L,TNS3,DUSP10,PTPN12,INPP5D,PPP2R2B	2
Xenobiotic Metabolism Signaling	1,24E00	4,41E-02	NaN	ALDH1A2,CAT,CHST15,HS3ST4,HSP90AB1,HSP90B1,MAPK14,PPARGC1A,PPM1L,PPP2R2B,PRKCE,PTGES3	2	10	CAT,PPARGC1A	HS3ST4,CHST15,PRKCE,HSP90AB1,ALDH1A2,PPM1L,HSP90B1,PTGES3,MAPK14,PPP2R2B	2
Polyamine Regulation in Colon Cancer	1,15E00	6,78E-02	-1,000	MXD1,PPARG,SAT1,SMS	2	2	MXD1,SMS	PPARG,SAT1	2
Superpathway of Inositol Phosphate Compounds	1,08E00	4,37E-02	1,414	DUSP10,INPP5D,INPP5F,PLCG2,PPFIA2,PPM1L,PPP2R2B,PTPN12,PTPRM,TNS3	2	8	PPFIA2,INPP5F	PTPRM,PPM1L,PLCG2,TNS3,DUSP10,PTPN12,INPP5D,PPP2R2B	2
3-phosphoinositide Biosynthesis	1,06E00	4,48E-02	1,633	DUSP10,INPP5D,INPP5F,PPFIA2,PPM1L,PPP2R2B,PTPN12,PTPRM,TNS3	2	7	PPFIA2,INPP5F	PTPRM,PPM1L,TNS3,DUSP10,PTPN12,INPP5D,PPP2R2B	2
WNT/Ca+ pathway	1,03E00	6,15E-02	2,000	FZD1,NFAT5,NFATC2,PLCG2	2	2	FZD1,NFATC2	PLCG2,NFAT5	2
Xenobiotic Metabolism PXR Signaling Pathway	1,02E00	4,55E-02	0,000	ALDH1A2,CAT,CHST15,HS3ST4,HSP90AB1,HSP90B1,PPARGC1A,PRKCE	2	6	CAT,PPARGC1A	HS3ST4,CHST15,PRKCE,HSP90AB1,ALDH1A2,HSP90B1	2
Clathrin-mediated Endocytosis Signaling	1,01E00	4,37E-02	NaN	ACTB,APOC1,APOD,APOE,DNM3,HIP1,MYO1E,SH3KBP1,TF	2	8	HIP1,SH3KBP1	MYO1E,APOC1,APOE,APOD,HIP1,ACTB,TF,DNM3	2
AMPK Signaling	9,71E-01	4,15E-02	0,333	ACTB,GNAS,IRS2,MAPK14,PFKFB3,PFKM,PPARGC1A,PPM1L,PPP2R2B,RAB27A	2	8	PFKM,PPARGC1A	PPM1L,GNAS,RAB27A,IRS2,MAPK14,ACTB,PFKFB3,PPP2R2B	2
Huntington's Disease Signaling	9,21E-01	3,96E-02	0,447	DNM3,HIP1,HSPA1A/HSPA1B,HSPA5,IGF1R,ITPR1,POLR2F,PRKCE,PSMD5,SGK1,SNCA	2	9	PSMD5,HIP1	HSPA5,PRKCE,SNCA,IGF1R,ITPR1,POLR2F,HIP1,SGK1,DNM3	2
Natural Killer Cell Signaling	8,54E-01	4,15E-02	2,121	HSPA1A/HSPA1B,HSPA5,JAK3,LIMK2,MAPK14,NFAT5,NFATC2,PLCG2	2	5	NFATC2,JAK3	HSPA5,PLCG2,LIMK2,NFAT5,MAPK14	2
NF-κB Signaling	7,5E-01	3,53E-02	1,387	FLT1,IGF1R,IGF2R,IRAK3,NFKBIA,PLCG2,TLR1,TLR5,TLR7,TNFAIP3,TNFRSF11A,TNFSF13B,TRAF3	2	11	TNFRSF11A,TNFSF13B	FLT1,TLR5,PLCG2,TRAF3,IRAK3,TLR7,NFKBIA,TNFAIP3,IGF2R,IGF1R,TLR1	2
Apelin Adipocyte Signaling Pathway	7,17E-01	4,65E-02	0,000	CAT,MAPK10,MAPK14,PPARGC1A	2	2	CAT,PPARGC1A	MAPK14,MAPK10	2
PDGF Signaling	7,03E-01	4,6E-02	-1,000	INPP5D,INPP5F,JAK3,PLCG2	2	2	INPP5F,JAK3	PLCG2,INPP5D	2
Inhibition of ARE-Mediated mRNA Degradation Pathway	6,04E-01	3,75E-02	0,447	MAPK14,PPM1L,PPP2R2B,PSMD5,TNFSF13B,ZFP36L1	2	4	PSMD5,TNFSF13B	PPM1L,MAPK14,ZFP36L1,PPP2R2B	2
RAR Activation	5,82E-01	3,57E-02	NaN	ACTB,ALDH1A2,MAPK10,MAPK14,NSD1,PPARGC1A,PRKCE	2	5	NSD1,PPARGC1A	PRKCE,ALDH1A2,MAPK14,MAPK10,ACTB	2
CXCR4 Signaling	5,61E-01	3,61E-02	0,816	CXCR4,GNAS,ITPR1,MAPK10,PRKCE,RND3	2	4	RND3,CXCR4	PRKCE,GNAS,ITPR1,MAPK10	2
mTOR Signaling	5,24E-01	3,41E-02	-0,378	PLD1,PLD4,PPM1L,PPP2R2B,PRKCE,RND3,RPS6KA2	2	5	RND3,RPS6KA2	PRKCE,PPM1L,PLD4,PLD1,PPP2R2B	2
Phagosome Formation	4,93E-01	2,98E-02	1,342	ABHD3,ADGRL3,CCRL2,FCGR2B,FZD1,GPR65,GPRC5B,ITGA9,ITGAX,ITPR1,LIMK2,MYO10,PLCG2,PLD1,PLD4,PRKCE,TLN2,TLR1,TLR5,TLR7	2	18	FZD1,CCRL2	PRKCE,TLR5,ABHD3,PLCG2,FCGR2B,LIMK2,TLR7,GPR65,ITGA9,TLR1,MYO10,ITPR1,PLD4,PLD1,GPRC5B,ADGRL3,ITGAX,TLN2	2
Senescence Pathway	4,27E-01	3,06E-02	1,667	CALM1 (includes others),CAT,CGAS,MAPK14,NFAT5,NFATC2,PPM1L,PPP2R2B,ZFP36L1	2	5	CAT,NFATC2	PPM1L,NFAT5,MAPK14,ZFP36L1,PPP2R2B	2
Agranulocyte Adhesion and Diapedesis	3,97E-01	3,11E-02	NaN	ACTB,CXCR4,JAM3,MSN,MYO10,PODXL2	2	4	PODXL2,CXCR4	MSN,MYO10,JAM3,ACTB	2
Mitochondrial Dysfunction	3,55E-01	3,03E-02	NaN	CAT,LRRK2,MAPK10,NDUFS4,SNCA	2	3	CAT,NDUFS4	SNCA,LRRK2,MAPK10	2
Glioblastoma Multiforme Signaling	3,4E-01	2,98E-02	2,236	FZD1,IGF1R,ITPR1,PLCG2,RND3	2	3	RND3,FZD1	PLCG2,IGF1R,ITPR1	2
Neurovascular Coupling Signaling Pathway	2,83E-01	2,74E-02	0,816	ABHD3,CALM1 (includes others),ENTPD1,ITPR1,KCNJ2,KCNMB3	2	3	KCNMB3,KCNJ2	ABHD3,ITPR1,ENTPD1	2
Wound Healing Signaling Pathway	-0E00	2,1E-02	-1,342	COL27A1,IL1RAPL1,MAPK10,NFKBIA,TNFSF13B	2	3	COL27A1,TNFSF13B	NFKBIA,MAPK10,IL1RAPL1	2
Neutrophil Extracellular Trap Signaling Pathway	-0E00	2,53E-02	1,897	ABHD3,COL27A1,ITPR1,MAPK10,MAPK14,NDUFS4,PLCG2,PPID,PRKCE,TLR7	2	8	COL27A1,NDUFS4	PRKCE,ABHD3,PLCG2,TLR7,PPID,ITPR1,MAPK14,MAPK10	2
T Helper Cell Differentiation	-0E00	1,87E-02	NaN	BCL6,HLA-DPA1,HLA-DPB1,HLA-DQA1,HLA-DQB1	3	2	HLA-DPB1,HLA-DQA1,HLA-DPA1	HLA-DQB1,BCL6	2
HMGB1 Signaling	-0E00	2,52E-02	NaN	MAPK10,MAPK14,RND3,TNFSF13B	2	2	RND3,TNFSF13B	MAPK14,MAPK10	2
Human Embryonic Stem Cell Pluripotency	-0E00	2,54E-02	1,342	FZD1,HSP90AB1,HSP90B1,JAK3,PRKCE	2	3	FZD1,JAK3	PRKCE,HSP90AB1,HSP90B1	2
Communication between Innate and Adaptive Immune Cells	-0E00	1,08E-02	NaN	CD83,TLR1,TLR5,TLR7,TNFSF13B	2	3	CD83,TNFSF13B	TLR5,TLR7,TLR1	2
FAK Signaling	-0E00	2,18E-02	0,471	ADGRL3,ASAP1,BCAR3,CCRL2,FLT1,FZD1,GPR65,GPRC5B,IGF1R,ITGA9,ITGAX,MAPK10,MAPK14,NCK2,PLCG2,PTPN12,SDCBP,SOCS6	2	16	FZD1,CCRL2	SOCS6,SDCBP,FLT1,PLCG2,GPR65,PTPN12,ASAP1,ITGA9,NCK2,IGF1R,MAPK14,MAPK10,BCAR3,GPRC5B,ADGRL3,ITGAX	2
Phospholipase C Signaling	-0E00	2,47E-02	1,897	AHNAK,BLNK,CALM1 (includes others),FCGR2B,GNAS,ITGA9,ITGAX,ITPR1,MEF2A,NFAT5,NFATC2,PLCG2,PLD1,PLD4,PRKCE,RND3	2	13	RND3,NFATC2	PRKCE,AHNAK,PLCG2,GNAS,FCGR2B,NFAT5,ITGA9,ITPR1,PLD4,MEF2A,PLD1,ITGAX,BLNK	2
Breast Cancer Regulation by Stathmin1	-0E00	1,71E-02	0,000	ADGRL3,CCRL2,FZD1,GPR65,GPRC5B,PPM1L,PPP2R2B,PRKCE,STMN1,TUBA1A	2	8	FZD1,CCRL2	PRKCE,PPM1L,GPR65,STMN1,GPRC5B,ADGRL3,TUBA1A,PPP2R2B	2
NUR77 Signaling in T Lymphocytes	-0E00	2,17E-02	NaN	CALM1 (includes others),HLA-DPA1,HLA-DPB1,HLA-DQA1,HLA-DQB1,PRKCE	3	2	HLA-DPB1,HLA-DQA1,HLA-DPA1	HLA-DQB1,PRKCE	2
TEC Kinase Signaling	-0E00	2,4E-02	0,378	ACTB,GNAS,ITGA9,ITGAX,JAK3,MAPK10,PLCG2,PRKCE,RND3	2	7	RND3,JAK3	PRKCE,PLCG2,GNAS,ITGA9,MAPK10,ITGAX,ACTB	2
Gustation Pathway	-0E00	2,5E-02	1,342	ITPR1,LIPA,LPL,P2RX7,SCN1B	2	3	SCN1B,LIPA	LPL,P2RX7,ITPR1	2
Th17 Activation Pathway	-0E00	2,14E-02	0,000	HSP90AB1,HSP90B1,IRAK3,JAK3,NFAT5,NFATC2	2	4	NFATC2,JAK3	HSP90AB1,HSP90B1,IRAK3,NFAT5	2
Regulation Of The Epithelial Mesenchymal Transition By Growth Factors Pathway	-0E00	2,6E-02	-0,447	GAB1,JAK3,MAPK10,MAPK14,TNFSF13B	2	3	JAK3,TNFSF13B	GAB1,MAPK14,MAPK10	2
Aldosterone Signaling in Epithelial Cells	4,39E00	8,93E-02	1,000	CRYAB,DNAJA1,DNAJB6,DNAJC3,HSP90AB1,HSP90B1,HSPA1A/HSPA1B,HSPA5,HSPB1,HSPH1,ITPR1,KCNMB3,PLCG2,PRKCE,SGK1	1	13	KCNMB3	HSPH1,HSPA5,PRKCE,HSP90AB1,DNAJB6,PLCG2,DNAJC3,DNAJA1,HSP90B1,HSPB1,ITPR1,CRYAB,SGK1	1
TREM1 Signaling	3,21E00	1,11E-01	1,414	CD83,FCGR2B,ITGAX,LAT2,PLCG2,TLR1,TLR5,TLR7	1	7	CD83	TLR5,PLCG2,FCGR2B,TLR7,LAT2,TLR1,ITGAX	1
April Mediated Signaling	3,11E00	1,43E-01	0,816	MAPK10,MAPK14,NFAT5,NFATC2,NFKBIA,TRAF3	1	5	NFATC2	TRAF3,NFAT5,NFKBIA,MAPK14,MAPK10	1
Leukocyte Extravasation Signaling	2,8E00	6,88E-02	1,155	ACTB,ACTN1,ARHGAP12,CTNNA3,CXCR4,DLC1,EDIL3,JAM3,MAPK10,MAPK14,MSN,PLCG2,PRKCE	1	12	CXCR4	PRKCE,PLCG2,ACTN1,MSN,MAPK14,MAPK10,JAM3,ARHGAP12,ACTB,DLC1,EDIL3,CTNNA3	1
Pyroptosis Signaling Pathway	2,58E00	8,89E-02	1,414	GBP2,MAPK14,NAIP,P2RX7,TLR1,TLR5,TLR7,TRAF3	1	7	GBP2	TLR5,TRAF3,TLR7,TLR1,P2RX7,MAPK14,NAIP	1
LXR/RXR Activation	2,27E00	7,32E-02	0,816	APOC1,APOD,APOE,C9,IL1RAPL1,LPL,MLXIPL,SCD,TF	1	8	C9	APOC1,APOE,LPL,APOD,MLXIPL,SCD,TF,IL1RAPL1	1
iNOS Signaling	2,19E00	1,11E-01	1,000	CALM1 (includes others),IRAK3,JAK3,MAPK14,NFKBIA	1	3	JAK3	IRAK3,NFKBIA,MAPK14	1
Leukotriene Biosynthesis	2,18E00	2E-01	NaN	ALOX5AP,LTA4H,LTC4S	1	3	ALOX5AP	ALOX5AP,LTA4H,LTC4S	1
CD40 Signaling	2,1E00	9,09E-02	-0,816	JAK3,MAPK10,MAPK14,NFKBIA,TNFAIP3,TRAF3	1	5	JAK3	TRAF3,NFKBIA,TNFAIP3,MAPK14,MAPK10	1
Iron homeostasis signaling pathway	2,07E00	6,82E-02	NaN	ATP6V1B2,CD163,FBXL5,JAK3,LRP1,SLC11A1,SLC25A37,STEAP3,TF	1	8	JAK3	CD163,SLC25A37,ATP6V1B2,STEAP3,LRP1,FBXL5,SLC11A1,TF	1
Growth Hormone Signaling	1,95E00	8,45E-02	-0,447	A2M,IGF1R,PLCG2,PRKCE,RPS6KA2,SOCS6	1	5	RPS6KA2	SOCS6,PRKCE,PLCG2,IGF1R,A2M	1
p38 MAPK Signaling	1,84E00	6,67E-02	0,378	DUSP10,H3C3,HSPB1,IL1RAPL1,IRAK3,MAPK14,MEF2A,RPS6KA2	1	6	RPS6KA2	DUSP10,IRAK3,HSPB1,MAPK14,MEF2A,IL1RAPL1	1
Ethanol Degradation IV	1,83E00	1,5E-01	NaN	ACSL1,ALDH1A2,CAT	1	2	CAT	ACSL1,ALDH1A2	1
Antigen Presentation Pathway	1,76E00	1,05E-01	NaN	HLA-DPA1,HLA-DPB1,HLA-DQA1,HLA-DQB1	3	1	HLA-DPB1,HLA-DQA1,HLA-DPA1	HLA-DQB1	1
Sertoli Cell-Sertoli Cell Junction Signaling	1,73E00	5,45E-02	NaN	A2M,ACTB,ACTN1,ITGA9,ITGAX,JAM3,MAGI2,MAPK10,MAPK14,SPTBN1,TUBA1A	1	10	SPTBN1	ACTN1,ITGA9,MAPK14,MAPK10,JAM3,A2M,ITGAX,TUBA1A,ACTB,MAGI2	1
PPAR Signaling	1,69E00	6,73E-02	-1,134	HSP90AB1,HSP90B1,IL1RAPL1,NFKBIA,PPARD,PPARG,PPARGC1A	1	6	PPARGC1A	PPARG,HSP90AB1,HSP90B1,NFKBIA,PPARD,IL1RAPL1	1
IL-8 Signaling	1,67E00	5,34E-02	0,632	FLT1,GNAS,IRAK3,ITGAX,LIMK2,MAPK10,NFKBIA,PLD1,PLD4,PRKCE,RND3	1	10	RND3	PRKCE,FLT1,GNAS,LIMK2,IRAK3,NFKBIA,PLD4,PLD1,MAPK10,ITGAX	1
Th2 Pathway	1,6E00	6,02E-02	NaN	CXCR4,HLA-DPA1,HLA-DPB1,HLA-DQA1,HLA-DQB1,JAG1,JAK3,NFATC2	7	1	JAG1,NFATC2,JAK3,HLA-DPB1,HLA-DQA1,HLA-DPA1,CXCR4	HLA-DQB1	1
Mitotic Roles of Polo-Like Kinase	1,57E00	7,81E-02	NaN	HSP90AB1,HSP90B1,PPM1L,PPP2R2B,STAG2	1	4	STAG2	HSP90AB1,PPM1L,HSP90B1,PPP2R2B	1
Protein Ubiquitination Pathway	1,57E00	4,83E-02	NaN	CRYAB,DNAJA1,DNAJB6,DNAJC3,HSP90AB1,HSP90B1,HSPA1A/HSPA1B,HSPA5,HSPB1,HSPH1,NEDD4L,PSMD5,USP15	1	11	PSMD5	HSPH1,NEDD4L,HSPA5,HSP90AB1,DNAJB6,DNAJC3,DNAJA1,HSP90B1,USP15,HSPB1,CRYAB	1
Role of OCT4 in Mammalian Embryonic Stem Cell Pluripotency	1,52E00	8,89E-02	NaN	MEF2A,NR6A1,PHC1,SPP1	1	3	PHC1	SPP1,NR6A1,MEF2A	1
nNOS Signaling in Neurons	1,52E00	8,89E-02	NaN	CALM1 (includes others),DLG2,PFKM,PRKCE	1	2	PFKM	PRKCE,DLG2	1
Eicosanoid Signaling	1,5E00	7,46E-02	NaN	ABHD3,ALOX15B,ALOX5AP,LTA4H,LTC4S	1	5	ALOX5AP	ALOX15B,ABHD3,ALOX5AP,LTA4H,LTC4S	1
Fc Epsilon RI Signaling	1,43E00	5,93E-02	1,890	GAB1,INPP5D,INPP5F,MAPK10,MAPK14,PLCG2,PRKCE	1	6	INPP5F	PRKCE,PLCG2,GAB1,MAPK14,INPP5D,MAPK10	1
Xenobiotic Metabolism CAR Signaling Pathway	1,4E00	5,23E-02	1,000	ALDH1A2,CHST15,HS3ST4,HSP90AB1,HSP90B1,PPARGC1A,PPM1L,PPP2R2B,PRKCE	1	8	PPARGC1A	HS3ST4,CHST15,PRKCE,HSP90AB1,ALDH1A2,PPM1L,HSP90B1,PPP2R2B	1
IL-15 Production	1,4E00	5,83E-02	-0,378	CSF1R,CSF2RA,ERBB4,FLT1,IGF1R,JAK3,ROR2	1	6	JAK3	ROR2,FLT1,IGF1R,CSF1R,CSF2RA,ERBB4	1
Netrin Signaling	1,38E00	6,94E-02	1,000	ITPR1,NCK2,NFAT5,NFATC2,UNC5C	1	4	NFATC2	NFAT5,NCK2,ITPR1,UNC5C	1
Oxidative Ethanol Degradation III	1,36E00	1E-01	NaN	ACSL1,ALDH1A2,CYP2R1	1	2	CYP2R1	ACSL1,ALDH1A2	1
Apelin Cardiomyocyte Signaling Pathway	1,34E00	6,12E-02	1,633	CAT,ITPR1,MAPK10,MAPK14,PLCG2,PRKCE	1	5	CAT	PRKCE,PLCG2,ITPR1,MAPK14,MAPK10	1
Integrin Signaling	1,34E00	4,88E-02	0,632	ACTB,ACTN1,ASAP1,BCAR3,ITGA9,ITGAX,NCK2,PLCG2,RND3,TLN2	1	9	RND3	PLCG2,ACTN1,ASAP1,ITGA9,NCK2,BCAR3,ITGAX,ACTB,TLN2	1
Signaling by Rho Family GTPases	1,3E00	4,53E-02	0,632	ACTB,GFAP,GNAS,ITGA9,ITGAX,LIMK2,MAPK10,MSN,PLD1,RND3,SEPTIN9,STMN1	1	11	RND3	GNAS,SEPTIN9,LIMK2,MSN,ITGA9,STMN1,PLD1,MAPK10,ITGAX,GFAP,ACTB	1
VDR/RXR Activation	1,28E00	6,49E-02	-2,000	MXD1,PPARD,PRKCE,RUNX2,SPP1	1	4	MXD1	SPP1,PRKCE,RUNX2,PPARD	1
Chemokine Signaling	1,28E00	6,49E-02	1,342	CALM1 (includes others),CXCR4,LIMK2,MAPK14,PLCG2	1	3	CXCR4	PLCG2,LIMK2,MAPK14	1
Atherosclerosis Signaling	1,27E00	5,47E-02	NaN	ABHD3,ALOX15B,APOC1,APOD,APOE,CXCR4,LPL	1	6	CXCR4	ALOX15B,ABHD3,APOC1,APOE,LPL,APOD	1
fMLP Signaling in Neutrophils	1,26E00	5,43E-02	1,890	CALM1 (includes others),GNAS,ITPR1,NFAT5,NFATC2,NFKBIA,PRKCE	1	5	NFATC2	PRKCE,GNAS,NFAT5,NFKBIA,ITPR1	1
α-Adrenergic Signaling	1,21E00	5,66E-02	1,633	CALM1 (includes others),GNAS,ITPR1,PHKA2,PLCG2,PRKCE	1	4	PHKA2	PRKCE,PLCG2,GNAS,ITPR1	1
Coagulation System	1,19E00	8,57E-02	NaN	A2M,F13A1,PROS1	1	2	PROS1	F13A1,A2M	1
RHOGDI Signaling	1,19E00	4,59E-02	-0,378	ACTB,ARHGAP12,DLC1,GNAS,ITGA9,ITGAX,LIMK2,MSN,MYO10,RND3	1	9	RND3	GNAS,LIMK2,MSN,ITGA9,MYO10,ARHGAP12,ITGAX,ACTB,DLC1	1
Extrinsic Prothrombin Activation Pathway	1,18E00	1,25E-01	NaN	F13A1,PROS1	1	1	PROS1	F13A1	1
D-myo-inositol (1,4,5)-trisphosphate Degradation	1,18E00	1,25E-01	NaN	INPP5D,INPP5F	1	1	INPP5F	INPP5D	1
STAT3 Pathway	1,17E00	5,19E-02	1,134	FLT1,IGF1R,IGF2R,MAPK10,MAPK14,SOCS6,TNFRSF11A	1	6	TNFRSF11A	SOCS6,FLT1,IGF2R,IGF1R,MAPK14,MAPK10	1
White Adipose Tissue Browning Pathway	1,15E00	5,11E-02	1,633	CTBP2,GNAS,ITPR1,MAPK14,PPARG,PPARGC1A,THRB	1	6	PPARGC1A	THRB,PPARG,GNAS,CTBP2,ITPR1,MAPK14	1
1D-myo-inositol Hexakisphosphate Biosynthesis II (Mammalian)	1,14E00	1,18E-01	NaN	INPP5D,INPP5F	1	1	INPP5F	INPP5D	1
D-myo-inositol (1,3,4)-trisphosphate Biosynthesis	1,14E00	1,18E-01	NaN	INPP5D,INPP5F	1	1	INPP5F	INPP5D	1
Germ Cell-Sertoli Cell Junction Signaling	1,13E00	4,82E-02	NaN	A2M,ACTB,ACTN1,LIMK2,MAPK10,MAPK14,RND3,TUBA1A	1	7	RND3	LIMK2,ACTN1,MAPK14,MAPK10,A2M,TUBA1A,ACTB	1
Th1 and Th2 Activation Pathway	1,12E00	4,79E-02	NaN	CXCR4,HLA-DPA1,HLA-DPB1,HLA-DQA1,HLA-DQB1,JAG1,JAK3,NFATC2	7	1	JAG1,NFATC2,JAK3,HLA-DPB1,HLA-DQA1,HLA-DPA1,CXCR4	HLA-DQB1	1
ILK Signaling	1,12E00	4,59E-02	0,707	ACTB,ACTN1,IRS2,MAPK10,MYO10,NCK2,PPM1L,PPP2R2B,RND3	1	8	RND3	PPM1L,ACTN1,NCK2,IRS2,MYO10,MAPK10,ACTB,PPP2R2B	1
Isoleucine Degradation I	1,09E00	1,11E-01	NaN	BCAT1,EHHADH	1	1	EHHADH	BCAT1	1
Induction of Apoptosis by HIV1	1,07E00	6,35E-02	-1,000	CXCR4,MAPK10,NAIP,NFKBIA	1	3	CXCR4	NFKBIA,NAIP,MAPK10	1
Cellular Effects of Sildenafil (Viagra)	1,07E00	4,9E-02	NaN	ACTB,CALM1 (includes others),GNAS,ITPR1,MYO10,PDE4D,PLCG2	1	6	PDE4D	PLCG2,GNAS,MYO10,ITPR1,PDE4D,ACTB	1
Cholecystokinin/Gastrin-mediated Signaling	1,05E00	5,13E-02	0,816	ITPR1,MAPK10,MAPK14,MEF2A,PRKCE,RND3	1	5	RND3	PRKCE,ITPR1,MAPK14,MEF2A,MAPK10	1
Th1 Pathway	1,05E00	5,13E-02	NaN	HLA-DPA1,HLA-DPB1,HLA-DQA1,HLA-DQB1,JAK3,NFATC2	5	1	NFATC2,JAK3,HLA-DPB1,HLA-DQA1,HLA-DPA1	HLA-DQB1	1
Role of Pattern Recognition Receptors in Recognition of Bacteria and Viruses	1,03E00	4,79E-02	1,633	MAPK10,PLCG2,PRKCE,TLR1,TLR5,TLR7,TNFSF13B	1	6	TNFSF13B	PRKCE,TLR5,PLCG2,TLR7,TLR1,MAPK10	1
Pyridoxal 5'-phosphate Salvage Pathway	1,03E00	6,15E-02	0,000	LIMK2,PRKCE,PRKX,SGK1	1	3	PRKX	PRKCE,LIMK2,SGK1	1
Crosstalk between Dendritic Cells and Natural Killer Cells	1,03E00	5,49E-02	NaN	ACTB,CD83,FSCN1,TLN2,TLR7	1	4	CD83	TLR7,FSCN1,ACTB,TLN2	1
IL-17A Signaling in Airway Cells	9,96E-01	5,97E-02	-1,000	JAK3,MAPK10,MAPK14,NFKBIA	1	3	JAK3	NFKBIA,MAPK14,MAPK10	1
Dopamine-DARPP32 Feedback in cAMP Signaling	9,79E-01	4,44E-02	1,890	CALM1 (includes others),GNAS,ITPR1,KCNJ2,PLCG2,PPM1L,PPP2R2B,PRKCE	1	6	KCNJ2	PRKCE,PPM1L,PLCG2,GNAS,ITPR1,PPP2R2B	1
Valine Degradation I	9,79E-01	9,52E-02	NaN	BCAT1,EHHADH	1	1	EHHADH	BCAT1	1
Autophagy	9,47E-01	4,23E-02	0,333	CALM1 (includes others),DRAM1,IRS2,MAPK10,OPTN,PPM1L,PPP2R2B,SESN1,TRAF3	1	7	OPTN	PPM1L,DRAM1,TRAF3,SESN1,IRS2,MAPK10,PPP2R2B	1
Superpathway of D-myo-inositol (1,4,5)-trisphosphate Metabolism	9,43E-01	9,09E-02	NaN	INPP5D,INPP5F	1	1	INPP5F	INPP5D	1
Synaptogenesis Signaling Pathway	9,24E-01	3,88E-02	2,309	APOE,CADM1,CALM1 (includes others),FARP1,ITPR1,LRP1,MAPK14,NRXN3,PLCG2,PRKCE,SNCA,SYT11	1	11	SYT11	FARP1,PRKCE,PLCG2,SNCA,APOE,CADM1,LRP1,ITPR1,MAPK14,SYT11,NRXN3	1
Glycerol Degradation I	9,03E-01	2E-01	NaN	GK	1	1	GK	GK	1
Sumoylation Pathway	8,89E-01	4,95E-02	-2,000	CTBP2,MAPK10,NFKBIA,RND3,SNCA	1	4	RND3	SNCA,NFKBIA,CTBP2,MAPK10	1
ERK5 Signaling	8,79E-01	5,41E-02	-1,000	GAB1,MEF2A,RPS6KA2,SGK1	1	3	RPS6KA2	GAB1,MEF2A,SGK1	1
SNARE Signaling Pathway	8,63E-01	4,55E-02	1,633	CALM1 (includes others),MYO10,RAB27A,SNAP23,SNCA,SYT11	1	5	SYT11	SNCA,RAB27A,MYO10,SNAP23,SYT11	1
PD-1, PD-L1 cancer immunotherapy pathway	8,51E-01	4,81E-02	NaN	HLA-DPA1,HLA-DPB1,HLA-DQA1,HLA-DQB1,JAK3	4	1	JAK3,HLA-DPB1,HLA-DQA1,HLA-DPA1	HLA-DQB1	1
Role Of Chondrocytes In Rheumatoid Arthritis Signaling Pathway	7,8E-01	4,29E-02	0,000	CFLAR,CXCR4,IL1RAPL1,LRP1,MAPK14,RUNX2	1	5	CXCR4	RUNX2,CFLAR,LRP1,MAPK14,IL1RAPL1	1
BAG2 Signaling Pathway	7,8E-01	4,94E-02	NaN	HSPA1A/HSPA1B,HSPA5,MAPK14,PSMD5	1	2	PSMD5	HSPA5,MAPK14	1
NAD Signaling Pathway	7,3E-01	4,14E-02	-1,342	H1-1,H2BC5,H2BC8,NAMPT,POLR2F,PPARGC1A	1	4	PPARGC1A	NAMPT,H2BC5,POLR2F,H2BC8	1
Tight Junction Signaling	7,17E-01	3,93E-02	NaN	ACTB,CASK,JAM3,MAGI2,MYO10,PPM1L,PPP2R2B	1	7	CASK	PPM1L,CASK,MYO10,JAM3,ACTB,MAGI2,PPP2R2B	1
Calcium Signaling	7,08E-01	3,79E-02	1,633	ATP2B4,ATP2C1,CALM1 (includes others),ITPR1,MEF2A,MYO10,NFAT5,NFATC2	1	6	NFATC2	NFAT5,ATP2C1,ATP2B4,MYO10,ITPR1,MEF2A	1
Factors Promoting Cardiogenesis in Vertebrates	6,95E-01	4,03E-02	1,342	FZD1,LRP1,MAPK10,MAPK14,PLCG2,PRKCE	1	5	FZD1	PRKCE,PLCG2,LRP1,MAPK14,MAPK10	1
Semaphorin Signaling in Neurons	6,9E-01	5,08E-02	NaN	LIMK2,NRP1,RND3	1	2	RND3	NRP1,LIMK2	1
PCP (Planar Cell Polarity) Pathway	6,76E-01	5E-02	NaN	FZD1,MAPK10,ROR2	1	2	FZD1	ROR2,MAPK10	1
Fatty Acid β-oxidation I	6,66E-01	6,06E-02	NaN	ACSL1,EHHADH	1	1	EHHADH	ACSL1	1
Hepatic Cholestasis	6,62E-01	3,78E-02	NaN	CYP27A1,IL1RAPL1,IRAK3,MAPK10,NFKBIA,PRKCE,TNFSF13B	1	6	TNFSF13B	CYP27A1,PRKCE,IRAK3,NFKBIA,MAPK10,IL1RAPL1	1
Actin Nucleation by ARP-WASP Complex	6,58E-01	4,4E-02	NaN	ITGA9,ITGAX,NCK2,RND3	1	3	RND3	ITGA9,NCK2,ITGAX	1
GP6 Signaling Pathway	6,46E-01	4,07E-02	2,236	CALM1 (includes others),COL27A1,ITPR1,PLCG2,PRKCE	1	3	COL27A1	PRKCE,PLCG2,ITPR1	1
Cardiac Hypertrophy Signaling	6,38E-01	3,54E-02	1,667	CALM1 (includes others),GNAS,HSPB1,IGF1R,MAPK10,MAPK14,MEF2A,PLCG2,RND3	1	7	RND3	PLCG2,GNAS,HSPB1,IGF1R,MAPK14,MEF2A,MAPK10	1
IL-9 Signaling	6,27E-01	5,71E-02	NaN	IRS2,JAK3	1	1	JAK3	IRS2	1
PI3K Signaling in B Lymphocytes	6,16E-01	3,38E-02	1,897	BLNK,CALM1 (includes others),FCGR2B,INPP5D,IRS2,ITPR1,NFAT5,NFATC2,NFKBIA,PIK3AP1,PLCG2	1	9	NFATC2	PIK3AP1,PLCG2,FCGR2B,NFAT5,NFKBIA,IRS2,ITPR1,INPP5D,BLNK	1
Prolactin Signaling	6,14E-01	4,21E-02	NaN	KCNMB3,PLCG2,PRKCE,SOCS6	1	3	KCNMB3	SOCS6,PRKCE,PLCG2	1
Complement System	6,09E-01	5,56E-02	NaN	C9,ITGAX	1	1	C9	ITGAX	1
Salvage Pathways of Pyrimidine Ribonucleotides	6,06E-01	4,17E-02	0,000	LIMK2,PRKCE,PRKX,SGK1	1	3	PRKX	PRKCE,LIMK2,SGK1	1
UVA-Induced MAPK Signaling	5,95E-01	4,12E-02	NaN	MAPK10,MAPK14,PLCG2,RPS6KA2	1	3	RPS6KA2	PLCG2,MAPK14,MAPK10	1
Notch Signaling	5,92E-01	5,41E-02	NaN	JAG1,MAML2	1	1	JAG1	MAML2	1
Melanocyte Development and Pigmentation Signaling	5,85E-01	4,08E-02	1,000	GNAS,MITF,PLCG2,RPS6KA2	1	3	RPS6KA2	PLCG2,GNAS,MITF	1
Role of JAK1 and JAK3 in γc Cytokine Signaling	5,85E-01	4,48E-02	NaN	BLNK,IRS2,JAK3	1	2	JAK3	IRS2,BLNK	1
Ephrin Receptor Signaling	5,5E-01	3,48E-02	1,342	CXCR4,GNAS,ITGA9,ITGAX,LIMK2,NCK2,SDCBP	1	6	CXCR4	SDCBP,GNAS,LIMK2,ITGA9,NCK2,ITGAX	1
Insulin Receptor Signaling	5,36E-01	3,68E-02	1,342	GAB1,INPP5D,INPP5F,IRS2,SGK1	1	4	INPP5F	GAB1,IRS2,INPP5D,SGK1	1
Intrinsic Prothrombin Activation Pathway	5,3E-01	4,88E-02	NaN	F13A1,PROS1	1	1	PROS1	F13A1	1
Ephrin B Signaling	5,29E-01	4,17E-02	NaN	CXCR4,GNAS,NCK2	1	2	CXCR4	GNAS,NCK2	1
IL-7 Signaling Pathway	5,19E-01	4,11E-02	NaN	BCL6,JAK3,MAPK14	1	2	JAK3	BCL6,MAPK14	1
Oncostatin M Signaling	5,02E-01	4,65E-02	NaN	CHI3L1,JAK3	1	1	JAK3	CHI3L1	1
Cardiac β-adrenergic Signaling	4,87E-01	3,39E-02	0,000	AKAP6,AKAP7,GNAS,PDE4D,PPM1L,PPP2R2B	1	6	PDE4D	PPM1L,GNAS,AKAP7,PDE4D,AKAP6,PPP2R2B	1
Regulation of Actin-based Motility by Rho	4,8E-01	3,64E-02	NaN	ACTB,ITGA9,ITGAX,RND3	1	3	RND3	ITGA9,ITGAX,ACTB	1
Acute Phase Response Signaling	4,45E-01	3,26E-02	0,000	A2M,C9,MAPK14,NFKBIA,SOCS6,TF	1	5	C9	SOCS6,NFKBIA,MAPK14,A2M,TF	1
FLT3 Signaling in Hematopoietic Progenitor Cells	4,42E-01	3,7E-02	NaN	INPP5D,MAPK14,RPS6KA2	1	2	RPS6KA2	MAPK14,INPP5D	1
Role of Tissue Factor in Cancer	4,42E-01	3,48E-02	NaN	LIMK2,MAPK14,PDIA6,RPS6KA2	1	3	RPS6KA2	PDIA6,LIMK2,MAPK14	1
Apelin Muscle Signaling Pathway	4,4E-01	4,17E-02	NaN	GNAS,PPARGC1A	1	1	PPARGC1A	GNAS	1
PFKFB4 Signaling Pathway	4,4E-01	4,17E-02	NaN	GNAS,PFKM	1	1	PFKM	GNAS	1
MSP-RON Signaling In Macrophages Pathway	4,35E-01	3,45E-02	1,000	HLA-DPA1,HLA-DPB1,HLA-DQA1,HLA-DQB1	3	1	HLA-DPB1,HLA-DQA1,HLA-DPA1	HLA-DQB1	1
FAT10 Cancer Signaling Pathway	4,18E-01	4E-02	NaN	CXCR4,NFKBIA	1	1	CXCR4	NFKBIA	1
NGF Signaling	4,15E-01	3,36E-02	0,000	GAB1,MAPK10,PLCG2,RPS6KA2	1	3	RPS6KA2	PLCG2,GAB1,MAPK10	1
Hepatic Fibrosis / Hepatic Stellate Cell Activation	4,12E-01	3,16E-02	NaN	A2M,COL27A1,FLT1,IGF1R,IL1RAPL1,MYO10	1	5	COL27A1	FLT1,IGF1R,MYO10,A2M,IL1RAPL1	1
Regulation Of The Epithelial Mesenchymal Transition In Development Pathway	4,09E-01	3,53E-02	NaN	FZD1,JAG1,S100A4	3	1	JAG1,FZD1,S100A4	S100A4	1
Primary Immunodeficiency Signaling	4,08E-01	3,92E-02	NaN	BLNK,JAK3	1	1	JAK3	BLNK	1
Pancreatic Adenocarcinoma Signaling	3,82E-01	3,23E-02	-2,000	JAK3,MAPK10,PLD1,PLD4	1	3	JAK3	PLD4,PLD1,MAPK10	1
MSP-RON Signaling Pathway	3,42E-01	3,45E-02	NaN	ACTB,RPS6KA2	1	1	RPS6KA2	ACTB	1
Erythropoietin Signaling Pathway	3,4E-01	2,98E-02	1,342	IRS2,ITPR1,NFKBIA,PRKCE,TNFSF13B	1	4	TNFSF13B	PRKCE,NFKBIA,IRS2,ITPR1	1
WNT/β-catenin Signaling	3,26E-01	2,92E-02	1,000	FZD1,LRP1,PPARD,PPM1L,PPP2R2B	1	4	FZD1	PPM1L,PPARD,LRP1,PPP2R2B	1
Granulocyte Adhesion and Diapedesis	3,12E-01	2,87E-02	NaN	CSF3R,CXCR4,IL1RAPL1,JAM3,MSN	1	4	CXCR4	MSN,CSF3R,JAM3,IL1RAPL1	1
Adipogenesis pathway	3,09E-01	2,92E-02	NaN	CTBP2,FZD1,LPL,PPARG	1	3	FZD1	PPARG,LPL,CTBP2	1
PXR/RXR Activation	3,03E-01	3,17E-02	NaN	PPARGC1A,SCD	1	1	PPARGC1A	SCD	1
IL-17 Signaling	2,94E-01	2,81E-02	0,447	HSP90AB1,HSP90B1,MAPK10,MAPK14,TNFSF13B	1	4	TNFSF13B	HSP90AB1,HSP90B1,MAPK14,MAPK10	1
Mouse Embryonic Stem Cell Pluripotency	2,89E-01	2,91E-02	NaN	FZD1,JAK3,MAPK14	2	1	FZD1,JAK3	MAPK14	1
Thrombin Signaling	2,79E-01	2,73E-02	2,449	GNAS,ITPR1,MAPK14,PLCG2,PRKCE,RND3	1	5	RND3	PRKCE,PLCG2,GNAS,ITPR1,MAPK14	1
Phagosome Maturation	2,59E-01	2,7E-02	NaN	ATP6V1B2,CTSF,CTSH,TUBA1A	1	3	CTSF	ATP6V1B2,CTSH,TUBA1A	1
ID1 Signaling Pathway	-0E00	1,5E-02	NaN	BHLHB9,IGF1R,MAPK14	1	2	BHLHB9	IGF1R,MAPK14	1
CDX Gastrointestinal Cancer Signaling Pathway	-0E00	2,05E-02	0,000	FZD1,JAK3,MAPK14,TNFSF13B	3	1	FZD1,JAK3,TNFSF13B	MAPK14	1
Amyotrophic Lateral Sclerosis Signaling	-0E00	1,75E-02	NaN	CAT,NAIP	1	1	CAT	NAIP	1
TR/RXR Activation	-0E00	2,38E-02	NaN	PPARGC1A,THRB	1	1	PPARGC1A	THRB	1
Airway Pathology in Chronic Obstructive Pulmonary Disease	-0E00	1,77E-02	NaN	APOD,TNFSF13B	1	1	TNFSF13B	APOD	1
IL-15 Signaling	-0E00	7,55E-03	NaN	JAK3,MAPK14	1	1	JAK3	MAPK14	1
Relaxin Signaling	-0E00	1,99E-02	NaN	GNAS,NFKBIA,PDE4D	1	3	PDE4D	GNAS,NFKBIA,PDE4D	1
Role of NANOG in Mammalian Embryonic Stem Cell Pluripotency	-0E00	2,46E-02	NaN	FZD1,GAB1,JAK3	2	1	FZD1,JAK3	GAB1	1
Allograft Rejection Signaling	-0E00	1,61E-02	NaN	HLA-DPA1,HLA-DPB1,HLA-DQA1,HLA-DQB1	3	1	HLA-DPB1,HLA-DQA1,HLA-DPA1	HLA-DQB1	1
Autoimmune Thyroid Disease Signaling	-0E00	1,6E-02	NaN	HLA-DPA1,HLA-DPB1,HLA-DQA1,HLA-DQB1	3	1	HLA-DPB1,HLA-DQA1,HLA-DPA1	HLA-DQB1	1
Thyroid Cancer Signaling	-0E00	2,6E-02	NaN	CXCR4,IRS2	1	1	CXCR4	IRS2	1
Graft-versus-Host Disease Signaling	-0E00	1,65E-02	NaN	HLA-DPA1,HLA-DPB1,HLA-DQA1,HLA-DQB1	3	1	HLA-DPB1,HLA-DQA1,HLA-DPA1	HLA-DQB1	1
Sphingosine-1-phosphate Signaling	-0E00	2,56E-02	NaN	ASAH1,PLCG2,RND3	2	1	RND3,ASAH1	PLCG2	1
EIF2 Signaling	-0E00	1,89E-02	NaN	ACTB,HSPA5,IGF1R,RPL39L	1	3	RPL39L	HSPA5,IGF1R,ACTB	1
B Cell Development	-0E00	1,81E-02	NaN	HLA-DPA1,HLA-DPB1,HLA-DQA1,HLA-DQB1	3	1	HLA-DPB1,HLA-DQA1,HLA-DPA1	HLA-DQB1	1
Regulation of IL-2 Expression in Activated and Anergic T Lymphocytes	-0E00	2,29E-02	1,633	CALM1 (includes others),MAPK10,NFAT5,NFATC2,NFKBIA,PLCG2	1	4	NFATC2	PLCG2,NFAT5,NFKBIA,MAPK10	1
tRNA Splicing	-0E00	2,22E-02	NaN	PDE4D	1	1	PDE4D	PDE4D	1
Regulation of the Epithelial-Mesenchymal Transition Pathway	-0E00	2,07E-02	NaN	FZD1,GAB1,JAG1,JAK3	3	1	JAG1,FZD1,JAK3	GAB1	1
JAK/STAT Signaling	-0E00	2,44E-02	NaN	JAK3,SOCS6	1	1	JAK3	SOCS6	1
cAMP-mediated signaling	-0E00	2,16E-02	NaN	AKAP6,AKAP7,CALM1 (includes others),GNAS,PDE4D	1	4	PDE4D	GNAS,AKAP7,PDE4D,AKAP6	1
Opioid Signaling Pathway	-0E00	2,55E-02	1,134	CALM1 (includes others),GNAS,ITPR1,NFKBIA,PRKCE,RGS1,RPS6KA2	1	5	RPS6KA2	PRKCE,GNAS,NFKBIA,ITPR1,RGS1	1
Insulin Secretion Signaling Pathway	-0E00	2,25E-02	1,633	GNAS,ITPR1,JAK3,MAPK14,PLCG2,PRKCE	1	5	JAK3	PRKCE,PLCG2,GNAS,ITPR1,MAPK14	1
Tumor Microenvironment Pathway	-0E00	1,69E-02	NaN	CFLAR,CXCR4,SPP1	1	2	CXCR4	SPP1,CFLAR	1
MSP-RON Signaling In Cancer Cells Pathway	-0E00	1,44E-02	NaN	NFKBIA,RPS6KA2	1	1	RPS6KA2	NFKBIA	1
Unfolded protein response	3,24E00	1,01E-01	1,633	DNAJA1,DNAJB6,DNAJC3,HSP90B1,HSPA1A/HSPA1B,HSPA5,HSPH1,PDIA6,PPARG	0	8	NA	HSPH1,HSPA5,PPARG,DNAJB6,DNAJC3,DNAJA1,HSP90B1,PDIA6	0
Immunogenic Cell Death Signaling Pathway	2,77E00	9,52E-02	2,828	CFLAR,CGAS,HSP90AB1,HSP90B1,HSPA1A/HSPA1B,HSPA5,LRP1,P2RX7	0	6	NA	HSPA5,HSP90AB1,HSP90B1,CFLAR,LRP1,P2RX7	0
Paxillin Signaling	2,7E00	8,49E-02	-0,378	ACTB,ACTN1,ITGA9,ITGAX,MAPK10,MAPK14,NCK2,PTPN12,TLN2	0	9	NA	ACTN1,PTPN12,ITGA9,NCK2,MAPK14,MAPK10,ITGAX,ACTB,TLN2	0
Antioxidant Action of Vitamin C	2,62E00	8,26E-02	0,000	ABHD3,CSF2RA,GLRX,MAPK10,MAPK14,NFKBIA,PLCG2,PLD1,PLD4	0	9	NA	ABHD3,PLCG2,GLRX,NFKBIA,MAPK14,PLD4,PLD1,MAPK10,CSF2RA	0
Toll-like Receptor Signaling	2,38E00	9,09E-02	1,633	IRAK3,MAPK14,NFKBIA,TLR1,TLR5,TLR7,TNFAIP3	0	7	NA	TLR5,IRAK3,TLR7,NFKBIA,TNFAIP3,TLR1,MAPK14	0
Choline Biosynthesis III	2,27E00	2,14E-01	NaN	CHPT1,PLD1,PLD4	0	3	NA	CHPT1,PLD4,PLD1	0
eNOS Signaling	2,22E00	6,76E-02	1,134	CALM1 (includes others),FLT1,GNAS,HSP90AB1,HSP90B1,HSPA1A/HSPA1B,HSPA5,ITPR1,PLCG2,PRKCE	0	8	NA	HSPA5,PRKCE,FLT1,HSP90AB1,PLCG2,GNAS,HSP90B1,ITPR1	0
Role of PKR in Interferon Induction and Antiviral Response	2,07E00	6,82E-02	-1,667	DNAJC3,HSP90AB1,HSP90B1,HSPA1A/HSPA1B,HSPA5,MAPK10,MAPK14,NFKBIA,TRAF3	0	8	NA	HSPA5,HSP90AB1,DNAJC3,TRAF3,HSP90B1,NFKBIA,MAPK14,MAPK10	0
Fcγ Receptor-mediated Phagocytosis in Macrophages and Monocytes	1,94E00	7,53E-02	-1,134	ACTB,INPP5D,NCK2,PLD1,PLD4,PRKCE,TLN2	0	7	NA	PRKCE,NCK2,INPP5D,PLD4,PLD1,ACTB,TLN2	0
Endoplasmic Reticulum Stress Pathway	1,77E00	1,43E-01	NaN	DNAJC3,HSP90B1,HSPA5	0	3	NA	HSPA5,DNAJC3,HSP90B1	0
BEX2 Signaling Pathway	1,69E00	7,41E-02	-0,816	MAPK10,NFKBIA,PLXNC1,PPM1L,PPP2R2B,SPP1	0	6	NA	SPP1,PLXNC1,PPM1L,NFKBIA,MAPK10,PPP2R2B	0
IL-12 Signaling and Production in Macrophages	1,59E00	5,97E-02	NaN	APOC1,APOD,APOE,MAPK10,MAPK14,NFKBIA,PPARG,PRKCE	0	8	NA	PRKCE,PPARG,APOC1,APOE,NFKBIA,MAPK14,APOD,MAPK10	0
Phospholipases	1,57E00	7,81E-02	0,000	ABHD3,LPL,PLCG2,PLD1,PLD4	0	5	NA	ABHD3,PLCG2,LPL,PLD4,PLD1	0
Oleate Biosynthesis II (Animals)	1,57E00	2E-01	NaN	SCD,SCD5	0	2	NA	SCD,SCD5	0
Calcium Transport I	1,57E00	2E-01	NaN	ATP2B4,ATP2C1	0	2	NA	ATP2C1,ATP2B4	0
Endothelin-1 Signaling	1,55E00	5,32E-02	1,265	ABHD3,GAB1,GNAS,ITPR1,MAPK10,MAPK14,PLCG2,PLD1,PLD4,PRKCE	0	10	NA	PRKCE,ABHD3,PLCG2,GNAS,GAB1,ITPR1,MAPK14,PLD4,PLD1,MAPK10	0
Neuregulin Signaling	1,48E00	6,09E-02	NaN	ERBB4,HSP90AB1,HSP90B1,ITGA9,ITGAX,PLCG2,PRKCE	0	7	NA	PRKCE,HSP90AB1,PLCG2,HSP90B1,ITGA9,ITGAX,ERBB4	0
ERBB Signaling	1,44E00	6,45E-02	0,816	ERBB4,MAPK10,MAPK14,NCK2,PLCG2,PRKCE	0	6	NA	PRKCE,PLCG2,NCK2,MAPK14,MAPK10,ERBB4	0
ATM Signaling	1,33E00	6,06E-02	0,000	HP1BP3,MAPK10,MAPK14,NFKBIA,PPM1L,PPP2R2B	0	6	NA	PPM1L,HP1BP3,NFKBIA,MAPK14,MAPK10,PPP2R2B	0
Type II Diabetes Mellitus Signaling	1,32E00	5,3E-02	-0,447	ACSL1,IRS2,ITPR1,MAPK10,NFKBIA,PPARG,PRKCE,SOCS6	0	8	NA	ACSL1,SOCS6,PRKCE,PPARG,NFKBIA,IRS2,ITPR1,MAPK10	0
TNFR2 Signaling	1,32E00	9,68E-02	NaN	NAIP,NFKBIA,TNFAIP3	0	3	NA	NFKBIA,TNFAIP3,NAIP	0
UVB-Induced MAPK Signaling	1,32E00	7,69E-02	NaN	H3C3,MAPK10,MAPK14,PRKCE	0	3	NA	PRKCE,MAPK14,MAPK10	0
GDNF Family Ligand-Receptor Interactions	1,3E00	6,58E-02	1,000	GAB1,IRS2,ITPR1,MAPK10,PLCG2	0	5	NA	PLCG2,GAB1,IRS2,ITPR1,MAPK10	0
Ferroptosis Signaling Pathway	1,29E00	5,51E-02	1,633	ALOX15B,H2BC5,H2BC8,HSPB1,SAT1,STEAP3,TF	0	7	NA	ALOX15B,SAT1,STEAP3,HSPB1,H2BC5,H2BC8,TF	0
Spermine Biosynthesis	1,28E00	5E-01	NaN	SMS	1	0	SMS	NA	0
Putrescine Biosynthesis III	1,28E00	5E-01	NaN	AZIN2	0	1	NA	AZIN2	0
4-1BB Signaling in T Lymphocytes	1,22E00	8,82E-02	NaN	MAPK10,MAPK14,NFKBIA	0	3	NA	NFKBIA,MAPK14,MAPK10	0
ERK/MAPK Signaling	1,22E00	4,65E-02	1,134	H3C3,HSPB1,ITGA9,ITGAX,PLCG2,PPARG,PPM1L,PPP2R2B,PRKCE,TLN2	0	9	NA	PRKCE,PPARG,PPM1L,PLCG2,ITGA9,HSPB1,ITGAX,TLN2,PPP2R2B	0
Parkinson's Signaling	1,18E00	1,25E-01	NaN	MAPK14,SNCA	0	2	NA	SNCA,MAPK14	0
TWEAK Signaling	1,16E00	8,33E-02	NaN	NAIP,NFKBIA,TRAF3	0	3	NA	TRAF3,NFKBIA,NAIP	0
Putrescine Degradation III	1,14E00	1,18E-01	NaN	ALDH1A2,SAT1	0	2	NA	ALDH1A2,SAT1	0
Uracil Degradation II (Reductive)	1,11E00	3,33E-01	NaN	DPYD	0	1	NA	DPYD	0
Diphthamide Biosynthesis	1,11E00	3,33E-01	NaN	DPH6	0	1	NA	DPH6	0
1,25-dihydroxyvitamin D3 Biosynthesis	1,11E00	3,33E-01	NaN	CYP2R1	1	0	CYP2R1	NA	0
Ascorbate Recycling (Cytosolic)	1,11E00	3,33E-01	NaN	GLRX	0	1	NA	GLRX	0
Thymine Degradation	1,11E00	3,33E-01	NaN	DPYD	0	1	NA	DPYD	0
Fatty Acid β-oxidation III (Unsaturated, Odd Number)	1,11E00	3,33E-01	NaN	EHHADH	1	0	EHHADH	NA	0
Cell Cycle Regulation by BTG Family Proteins	1,11E00	7,89E-02	NaN	BTG1,PPM1L,PPP2R2B	0	3	NA	PPM1L,BTG1,PPP2R2B	0
Nitric Oxide Signaling in the Cardiovascular System	1,1E00	5,31E-02	2,449	CALM1 (includes others),FLT1,HSP90AB1,HSP90B1,ITPR1,PRKCE	0	5	NA	PRKCE,FLT1,HSP90AB1,HSP90B1,ITPR1	0
Corticotropin Releasing Hormone Signaling	1,02E00	4,76E-02	1,342	CALM1 (includes others),GNAS,ITPR1,MAPK14,MEF2A,PLCG2,PRKCE	0	6	NA	PRKCE,PLCG2,GNAS,ITPR1,MAPK14,MEF2A	0
Remodeling of Epithelial Adherens Junctions	1,01E00	6,06E-02	NaN	ACTB,ACTN1,DNM3,TUBA1A	0	4	NA	ACTN1,TUBA1A,ACTB,DNM3	0
Inflammasome pathway	1,01E00	1E-01	NaN	NAIP,P2RX7	0	2	NA	P2RX7,NAIP	0
Spermine and Spermidine Degradation I	9,91E-01	2,5E-01	NaN	SAT1	0	1	NA	SAT1	0
NAD Biosynthesis III	9,91E-01	2,5E-01	NaN	NAMPT	0	1	NA	NAMPT	0
Dilated Cardiomyopathy Signaling Pathway	9,87E-01	4,67E-02	-0,447	ACTB,GAB1,GNAS,ITPR1,MAPK14,MYO10,PRKCE	0	7	NA	PRKCE,GNAS,GAB1,MYO10,ITPR1,MAPK14,ACTB	0
Death Receptor Signaling	9,87E-01	5,32E-02	-1,342	ACTB,CFLAR,HSPB1,NAIP,NFKBIA	0	5	NA	CFLAR,NFKBIA,HSPB1,NAIP,ACTB	0
IL-1 Signaling	9,59E-01	5,21E-02	1,342	GNAS,IRAK3,MAPK10,MAPK14,NFKBIA	0	5	NA	GNAS,IRAK3,NFKBIA,MAPK14,MAPK10	0
Oxytocin Signaling Pathway	9,51E-01	4,01E-02	2,111	ATP2B4,CALM1 (includes others),HSPB1,ITPR1,LPL,MAPK10,MAPK14,MYO10,PPARD,PPARG,PRKCE	0	10	NA	PRKCE,PPARG,LPL,PPARD,HSPB1,ATP2B4,MYO10,ITPR1,MAPK14,MAPK10	0
Chondroitin Sulfate Biosynthesis (Late Stages)	9,39E-01	6,67E-02	NaN	CHST15,CHSY3,HS3ST4	0	3	NA	HS3ST4,CHST15,CHSY3	0
14-3-3-mediated Signaling	9,32E-01	4,76E-02	0,000	GFAP,MAPK10,PLCG2,PRKCE,SNCA,TUBA1A	0	6	NA	PRKCE,PLCG2,SNCA,MAPK10,TUBA1A,GFAP	0
Creatine-phosphate Biosynthesis	9,03E-01	2E-01	NaN	CKB	0	1	NA	CKB	0
Glutathione Redox Reactions II	9,03E-01	2E-01	NaN	GLRX	0	1	NA	GLRX	0
Myo-inositol Biosynthesis	9,03E-01	2E-01	NaN	INPP5F	1	0	INPP5F	NA	0
Acetate Conversion to Acetyl-CoA	9,03E-01	2E-01	NaN	ACSL1	0	1	NA	ACSL1	0
IL-6 Signaling	8,96E-01	4,65E-02	0,000	A2M,HSPB1,IL1RAPL1,MAPK10,MAPK14,NFKBIA	0	6	NA	NFKBIA,HSPB1,MAPK14,MAPK10,A2M,IL1RAPL1	0
CCR3 Signaling in Eosinophils	8,86E-01	4,62E-02	NaN	CALM1 (includes others),GNAS,ITPR1,LIMK2,MAPK14,PRKCE	0	5	NA	PRKCE,GNAS,LIMK2,ITPR1,MAPK14	0
Role of NFAT in Cardiac Hypertrophy	8,86E-01	4,09E-02	1,667	CALM1 (includes others),GNAS,IGF1R,ITPR1,MAPK10,MAPK14,MEF2A,PLCG2,PRKCE	0	8	NA	PRKCE,PLCG2,GNAS,IGF1R,ITPR1,MAPK14,MEF2A,MAPK10	0
IL-22 Signaling	8,83E-01	8,33E-02	NaN	MAPK10,MAPK14	0	2	NA	MAPK14,MAPK10	0
Tumoricidal Function of Hepatic Natural Killer Cells	8,83E-01	8,33E-02	NaN	SERPINB9,SRGN	0	2	NA	SERPINB9,SRGN	0
Synaptic Long Term Depression	8,73E-01	4,19E-02	2,121	ABHD3,GNAS,IGF1R,ITPR1,PLCG2,PPM1L,PPP2R2B,PRKCE	0	8	NA	PRKCE,ABHD3,PPM1L,PLCG2,GNAS,IGF1R,ITPR1,PPP2R2B	0
HGF Signaling	8,73E-01	4,58E-02	1,000	GAB1,ITGA9,ITGAX,MAPK10,PLCG2,PRKCE	0	6	NA	PRKCE,PLCG2,GAB1,ITGA9,MAPK10,ITGAX	0
Role of MAPK Signaling in Inhibiting the Pathogenesis of Influenza	8,51E-01	5,26E-02	0,000	ABHD3,MAPK10,MAPK14,NFKBIA	0	4	NA	ABHD3,NFKBIA,MAPK14,MAPK10	0
TNFR1 Signaling	8,39E-01	6E-02	NaN	NAIP,NFKBIA,TNFAIP3	0	3	NA	NFKBIA,TNFAIP3,NAIP	0
Telomerase Signaling	8,39E-01	4,76E-02	1,000	HSP90AB1,HSP90B1,PPM1L,PPP2R2B,PTGES3	0	5	NA	HSP90AB1,PPM1L,HSP90B1,PTGES3,PPP2R2B	0
Role of JAK family kinases in IL-6-type Cytokine Signaling	8,36E-01	5,19E-02	1,000	HSP90AB1,HSP90B1,MAPK10,MAPK14	0	4	NA	HSP90AB1,HSP90B1,MAPK14,MAPK10	0
Chondroitin and Dermatan Biosynthesis	8,3E-01	1,67E-01	NaN	CHSY3	0	1	NA	CHSY3	0
Pentose Phosphate Pathway (Non-oxidative Branch)	8,3E-01	1,67E-01	NaN	RPIA	1	0	RPIA	NA	0
IL-17A Signaling in Gastric Cells	8,24E-01	7,69E-02	NaN	MAPK10,MAPK14	0	2	NA	MAPK14,MAPK10	0
UVC-Induced MAPK Signaling	8,21E-01	5,88E-02	NaN	MAPK10,MAPK14,PRKCE	0	3	NA	PRKCE,MAPK14,MAPK10	0
Xenobiotic Metabolism AHR Signaling Pathway	8,07E-01	5,06E-02	-1,000	ALDH1A2,HSP90AB1,HSP90B1,PTGES3	0	4	NA	HSP90AB1,ALDH1A2,HSP90B1,PTGES3	0
Chondroitin Sulfate Biosynthesis	7,85E-01	5,66E-02	NaN	CHST15,CHSY3,HS3ST4	0	3	NA	HS3ST4,CHST15,CHSY3	0
Role of MAPK Signaling in Promoting the Pathogenesis of Influenza	7,8E-01	4,55E-02	0,447	ABHD3,ATP6V1B2,MAPK10,MAPK14,NFKBIA	0	5	NA	ABHD3,ATP6V1B2,NFKBIA,MAPK14,MAPK10	0
Ethanol Degradation II	7,75E-01	7,14E-02	NaN	ACSL1,ALDH1A2	0	2	NA	ACSL1,ALDH1A2	0
Phosphatidylcholine Biosynthesis I	7,67E-01	1,43E-01	NaN	CHPT1	0	1	NA	CHPT1	0
Ceramide Degradation	7,67E-01	1,43E-01	NaN	ASAH1	1	0	ASAH1	NA	0
HIF1α Signaling	7,62E-01	3,92E-02	0,000	CCNG2,FLT1,HSPA1A/HSPA1B,HSPA5,PLCG2,PRKCE,SAT1,TF	0	7	NA	HSPA5,PRKCE,FLT1,PLCG2,CCNG2,SAT1,TF	0
Dermatan Sulfate Biosynthesis	7,52E-01	5,45E-02	NaN	CHST15,CHSY3,HS3ST4	0	3	NA	HS3ST4,CHST15,CHSY3	0
VEGF Family Ligand-Receptor Interactions	7,4E-01	4,76E-02	NaN	FLT1,NRP1,PLCG2,PRKCE	0	4	NA	PRKCE,FLT1,PLCG2,NRP1	0
PEDF Signaling	7,4E-01	4,76E-02	NaN	CFLAR,MAPK14,NFKBIA,PPARG	0	4	NA	PPARG,CFLAR,NFKBIA,MAPK14	0
CDK5 Signaling	7,35E-01	4,39E-02	0,447	GNAS,MAPK10,MAPK14,PPM1L,PPP2R2B	0	5	NA	PPM1L,GNAS,MAPK14,MAPK10,PPP2R2B	0
Actin Cytoskeleton Signaling	7,3E-01	3,75E-02	0,000	ACTB,ACTN1,IQGAP2,ITGA9,ITGAX,LIMK2,MSN,MYO10,TLN2	0	9	NA	IQGAP2,LIMK2,ACTN1,MSN,ITGA9,MYO10,ITGAX,ACTB,TLN2	0
LPS-stimulated MAPK Signaling	7,28E-01	4,71E-02	1,000	MAPK10,MAPK14,NFKBIA,PRKCE	0	4	NA	PRKCE,NFKBIA,MAPK14,MAPK10	0
Role of IL-17A in Arthritis	7,19E-01	5,26E-02	NaN	MAPK10,MAPK14,NFKBIA	0	3	NA	NFKBIA,MAPK14,MAPK10	0
Superoxide Radicals Degradation	7,14E-01	1,25E-01	NaN	CAT	1	0	CAT	NA	0
Ketolysis	7,14E-01	1,25E-01	NaN	BDH1	1	0	BDH1	NA	0
PAK Signaling	7,06E-01	4,27E-02	NaN	ITGA9,ITGAX,LIMK2,MAPK10,NCK2	0	5	NA	LIMK2,ITGA9,NCK2,MAPK10,ITGAX	0
Regulation of Cellular Mechanics by Calpain Protease	6,93E-01	4,55E-02	NaN	ACTN1,ITGA9,ITGAX,TLN2	0	4	NA	ACTN1,ITGA9,ITGAX,TLN2	0
Inhibition of Angiogenesis by TSP1	6,84E-01	6,25E-02	NaN	MAPK10,MAPK14	0	2	NA	MAPK14,MAPK10	0
MicroRNA Biogenesis Signaling Pathway	6,76E-01	3,83E-02	0,378	DDX5,HSP90AB1,HSP90B1,MAPK14,POLR2F,PTGES3,QKI	0	7	NA	HSP90AB1,HSP90B1,PTGES3,DDX5,MAPK14,QKI,POLR2F	0
Sphingosine and Sphingosine-1-phosphate Metabolism	6,7E-01	1,11E-01	NaN	ASAH1	1	0	ASAH1	NA	0
Leucine Degradation I	6,7E-01	1,11E-01	NaN	BCAT1	0	1	NA	BCAT1	0
Renin-Angiotensin Signaling	6,66E-01	4,13E-02	1,342	ITPR1,MAPK10,MAPK14,PLCG2,PRKCE	0	5	NA	PRKCE,PLCG2,ITPR1,MAPK14,MAPK10	0
Glioma Signaling	6,56E-01	4,1E-02	2,236	CALM1 (includes others),IGF1R,IGF2R,PLCG2,PRKCE	0	4	NA	PRKCE,PLCG2,IGF2R,IGF1R	0
Epithelial Adherens Junction Signaling	6,36E-01	3,85E-02	0,000	IGF1R,LIMK2,MAGI2,PPM1L,PPP2R2B,TNS1	0	6	NA	PPM1L,LIMK2,TNS1,IGF1R,MAGI2,PPP2R2B	0
Activation of IRF by Cytosolic Pattern Recognition Receptors	6,35E-01	4,76E-02	NaN	MAPK10,NFKBIA,TRAF3	0	3	NA	TRAF3,NFKBIA,MAPK10	0
Thrombopoietin Signaling	6,35E-01	4,76E-02	NaN	IRS2,PLCG2,PRKCE	0	3	NA	PRKCE,PLCG2,IRS2	0
Prostanoid Biosynthesis	6,29E-01	1E-01	NaN	PTGES3	0	1	NA	PTGES3	0
Pentose Phosphate Pathway	6,29E-01	1E-01	NaN	RPIA	1	0	RPIA	NA	0
GDP-glucose Biosynthesis	6,29E-01	1E-01	NaN	PGM1	0	1	NA	PGM1	0
Adrenomedullin signaling pathway	6,02E-01	3,63E-02	1,890	CALM1 (includes others),GNAS,ITPR1,MAPK10,MAPK14,PLCG2,PPARG	0	6	NA	PPARG,PLCG2,GNAS,ITPR1,MAPK14,MAPK10	0
ERBB4 Signaling	5,97E-01	4,55E-02	NaN	ERBB4,PLCG2,PRKCE	0	3	NA	PRKCE,PLCG2,ERBB4	0
VEGF Signaling	5,95E-01	4,12E-02	1,000	ACTB,ACTN1,FLT1,PLCG2	0	4	NA	FLT1,PLCG2,ACTN1,ACTB	0
Assembly of RNA Polymerase I Complex	5,93E-01	9,09E-02	NaN	POLR2F	0	1	NA	POLR2F	0
Glucose and Glucose-1-phosphate Degradation	5,93E-01	9,09E-02	NaN	PGM1	0	1	NA	PGM1	0
Ketogenesis	5,93E-01	9,09E-02	NaN	BDH1	1	0	BDH1	NA	0
Glycogen Degradation II	5,93E-01	9,09E-02	NaN	PGM1	0	1	NA	PGM1	0
IL-17A Signaling in Fibroblasts	5,77E-01	5,26E-02	NaN	MAPK14,NFKBIA	0	2	NA	NFKBIA,MAPK14	0
Inhibition of Matrix Metalloproteases	5,77E-01	5,26E-02	NaN	A2M,LRP1	0	2	NA	LRP1,A2M	0
Agrin Interactions at Neuromuscular Junction	5,73E-01	4,41E-02	NaN	ACTB,ERBB4,MAPK10	0	3	NA	MAPK10,ACTB,ERBB4	0
Melatonin Signaling	5,61E-01	4,35E-02	NaN	CALM1 (includes others),PLCG2,PRKCE	0	2	NA	PRKCE,PLCG2	0
Androgen Signaling	5,53E-01	3,59E-02	NaN	CALM1 (includes others),GNAS,H3C3,ITPR1,POLR2F,PRKCE	0	4	NA	PRKCE,GNAS,ITPR1,POLR2F	0
Apoptosis Signaling	5,48E-01	3,92E-02	0,000	NAIP,NFKBIA,PLCG2,PRKCE	0	4	NA	PRKCE,PLCG2,NFKBIA,NAIP	0
Glycogen Degradation III	5,32E-01	7,69E-02	NaN	PGM1	0	1	NA	PGM1	0
Bile Acid Biosynthesis, Neutral Pathway	5,32E-01	7,69E-02	NaN	CYP27A1	0	1	NA	CYP27A1	0
Histamine Degradation	5,32E-01	7,69E-02	NaN	ALDH1A2	0	1	NA	ALDH1A2	0
Mechanisms of Viral Exit from Host Cells	5,3E-01	4,88E-02	NaN	ACTB,PRKCE	0	2	NA	PRKCE,ACTB	0
RAC Signaling	5,29E-01	3,65E-02	NaN	IQGAP2,ITGA9,ITGAX,LIMK2,PLD1	0	5	NA	IQGAP2,LIMK2,ITGA9,PLD1,ITGAX	0
Dermatan Sulfate Biosynthesis (Late Stages)	5,16E-01	4,76E-02	NaN	CHST15,HS3ST4	0	2	NA	HS3ST4,CHST15	0
Apelin Endothelial Signaling Pathway	5,14E-01	3,6E-02	0,447	CALM1 (includes others),GNAS,MAPK10,MEF2A,PRKCE	0	4	NA	PRKCE,GNAS,MEF2A,MAPK10	0
Hypoxia Signaling in the Cardiovascular System	5,07E-01	4,05E-02	NaN	HSP90AB1,HSP90B1,NFKBIA	0	3	NA	HSP90AB1,HSP90B1,NFKBIA	0
GPCR-Mediated Integration of Enteroendocrine Signaling Exemplified by an L Cell	5,07E-01	4,05E-02	NaN	GNAS,ITPR1,PLCG2	0	3	NA	PLCG2,GNAS,ITPR1	0
Chondroitin Sulfate Degradation (Metazoa)	5,04E-01	7,14E-02	NaN	CEMIP2	0	1	NA	CEMIP2	0
Caveolar-mediated Endocytosis Signaling	4,98E-01	4E-02	NaN	ACTB,ITGA9,ITGAX	0	3	NA	ITGA9,ITGAX,ACTB	0
Role of RIG1-like Receptors in Antiviral Innate Immunity	4,89E-01	4,55E-02	NaN	NFKBIA,TRAF3	0	2	NA	TRAF3,NFKBIA	0
MIF Regulation of Innate Immunity	4,89E-01	4,55E-02	NaN	MAPK10,NFKBIA	0	2	NA	NFKBIA,MAPK10	0
Macropinocytosis Signaling	4,88E-01	3,95E-02	NaN	CSF1R,PLCG2,PRKCE	0	3	NA	PRKCE,PLCG2,CSF1R	0
Fatty Acid Activation	4,8E-01	6,67E-02	NaN	ACSL1	0	1	NA	ACSL1	0
Dermatan Sulfate Degradation (Metazoa)	4,8E-01	6,67E-02	NaN	CEMIP2	0	1	NA	CEMIP2	0
Maturity Onset Diabetes of Young (MODY) Signaling	4,79E-01	3,9E-02	NaN	APOC1,APOD,APOE	0	3	NA	APOC1,APOE,APOD	0
nNOS Signaling in Skeletal Muscle Cells	4,63E-01	4,35E-02	NaN	CALM1 (includes others),ITPR1	0	1	NA	ITPR1	0
Aryl Hydrocarbon Receptor Signaling	4,58E-01	3,4E-02	NaN	ALDH1A2,HSP90AB1,HSP90B1,HSPB1,PTGES3	0	5	NA	HSP90AB1,ALDH1A2,HSP90B1,PTGES3,HSPB1	0
Fatty Acid α-oxidation	4,58E-01	6,25E-02	NaN	ALDH1A2	0	1	NA	ALDH1A2	0
Role of MAPK Signaling in the Pathogenesis of Influenza	4,42E-01	3,7E-02	NaN	ABHD3,MAPK10,MAPK14	0	3	NA	ABHD3,MAPK14,MAPK10	0
RAN Signaling	4,37E-01	5,88E-02	NaN	TNPO1	0	1	NA	TNPO1	0
Pregnenolone Biosynthesis	4,37E-01	5,88E-02	NaN	CYP27A1	0	1	NA	CYP27A1	0
GPCR-Mediated Nutrient Sensing in Enteroendocrine Cells	4,28E-01	3,42E-02	2,000	GNAS,ITPR1,PLCG2,PRKCE	0	4	NA	PRKCE,PLCG2,GNAS,ITPR1	0
GNRH Signaling	4,23E-01	3,19E-02	1,342	CALM1 (includes others),GNAS,ITPR1,MAPK10,MAPK14,PRKCE	0	5	NA	PRKCE,GNAS,ITPR1,MAPK14,MAPK10	0
Amyloid Processing	4,18E-01	4E-02	NaN	MAPK14,PRKCE	0	2	NA	PRKCE,MAPK14	0
Cyclins and Cell Cycle Regulation	4,17E-01	3,57E-02	NaN	FBXL5,PPM1L,PPP2R2B	0	3	NA	PPM1L,FBXL5,PPP2R2B	0
HIPPO signaling	4,09E-01	3,53E-02	NaN	DLG2,PPM1L,PPP2R2B	0	3	NA	PPM1L,DLG2,PPP2R2B	0
FGF Signaling	4,01E-01	3,49E-02	NaN	GAB1,ITPR1,MAPK14	0	3	NA	GAB1,ITPR1,MAPK14	0
Glutaryl-CoA Degradation	3,99E-01	5,26E-02	NaN	EHHADH	1	0	EHHADH	NA	0
γ-linolenate Biosynthesis II (Animals)	3,99E-01	5,26E-02	NaN	ACSL1	0	1	NA	ACSL1	0
Tryptophan Degradation X (Mammalian, via Tryptamine)	3,99E-01	5,26E-02	NaN	ALDH1A2	0	1	NA	ALDH1A2	0
Mitochondrial L-carnitine Shuttle Pathway	3,99E-01	5,26E-02	NaN	ACSL1	0	1	NA	ACSL1	0
Gap Junction Signaling	3,91E-01	3,09E-02	NaN	ACTB,GNAS,ITPR1,PLCG2,PRKCE,TUBA1A	0	6	NA	PRKCE,PLCG2,GNAS,ITPR1,TUBA1A,ACTB	0
Coronavirus Pathogenesis Pathway	3,91E-01	3,09E-02	-0,816	MAPK10,MAPK14,NFKBIA,TLR7,TNPO1,TRAF3	0	6	NA	TNPO1,TRAF3,TLR7,NFKBIA,MAPK14,MAPK10	0
Lymphotoxin β Receptor Signaling	3,78E-01	3,7E-02	NaN	NFKBIA,TRAF3	0	2	NA	TRAF3,NFKBIA	0
BMP signaling pathway	3,78E-01	3,37E-02	NaN	MAPK10,MAPK14,RUNX2	0	3	NA	RUNX2,MAPK14,MAPK10	0
Acute Myeloid Leukemia Signaling	3,71E-01	3,33E-02	NaN	CSF1R,CSF2RA,CSF3R	0	3	NA	CSF1R,CSF3R,CSF2RA	0
CD27 Signaling in Lymphocytes	3,69E-01	3,64E-02	NaN	MAPK10,NFKBIA	0	2	NA	NFKBIA,MAPK10	0
SPINK1 Pancreatic Cancer Pathway	3,69E-01	3,64E-02	NaN	CPA6,CPM	0	2	NA	CPA6,CPM	0
EGF Signaling	3,6E-01	3,57E-02	NaN	ITPR1,MAPK14	0	2	NA	ITPR1,MAPK14	0
Synaptic Long Term Potentiation	3,58E-01	3,12E-02	2,000	CALM1 (includes others),ITPR1,PLCG2,PRKCE	0	3	NA	PRKCE,PLCG2,ITPR1	0
G Beta Gamma Signaling	3,53E-01	3,1E-02	NaN	GNAS,ITPR1,PLCG2,PRKCE	0	4	NA	PRKCE,PLCG2,GNAS,ITPR1	0
Retinoic acid Mediated Apoptosis Signaling	3,51E-01	3,51E-02	NaN	CFLAR,TNFRSF10D	0	2	NA	TNFRSF10D,CFLAR	0
Role of CHK Proteins in Cell Cycle Checkpoint Control	3,42E-01	3,45E-02	NaN	PPM1L,PPP2R2B	0	2	NA	PPM1L,PPP2R2B	0
Vitamin-C Transport	3,37E-01	4,35E-02	NaN	GLRX	0	1	NA	GLRX	0
Ribonucleotide Reductase Signaling Pathway	3,35E-01	2,96E-02	-0,447	ACTB,FBXL5,H3C3,MAPK10,MAPK14	0	4	NA	FBXL5,MAPK14,MAPK10,ACTB	0
GADD45 Signaling	3,33E-01	3,39E-02	NaN	MAPK10,MAPK14	0	2	NA	MAPK14,MAPK10	0
Dopamine Degradation	3,24E-01	4,17E-02	NaN	ALDH1A2	0	1	NA	ALDH1A2	0
Glycolysis I	3,24E-01	4,17E-02	NaN	PFKM	1	0	PFKM	NA	0
Heparan Sulfate Biosynthesis (Late Stages)	3,18E-01	3,28E-02	NaN	CHST15,HS3ST4	0	2	NA	HS3ST4,CHST15	0
CDP-diacylglycerol Biosynthesis I	3,12E-01	4E-02	NaN	AGPAT4	0	1	NA	AGPAT4	0
Neuropathic Pain Signaling In Dorsal Horn Neurons	3,06E-01	3E-02	NaN	ITPR1,PLCG2,PRKCE	0	3	NA	PRKCE,PLCG2,ITPR1	0
Regulation of eIF4 and p70S6K Signaling	3,03E-01	2,84E-02	NaN	ITGA9,ITGAX,MAPK14,PPM1L,PPP2R2B	0	5	NA	PPM1L,ITGA9,MAPK14,ITGAX,PPP2R2B	0
D-myo-inositol (1,4,5)-Trisphosphate Biosynthesis	2,99E-01	3,85E-02	NaN	PLCG2	0	1	NA	PLCG2	0
Tryptophan Degradation III (Eukaryotic)	2,99E-01	3,85E-02	NaN	EHHADH	1	0	EHHADH	NA	0
Apelin Liver Signaling Pathway	2,99E-01	3,85E-02	NaN	MAPK10	0	1	NA	MAPK10	0
Glutathione-mediated Detoxification	2,88E-01	3,7E-02	NaN	LANCL1	0	1	NA	LANCL1	0
Phosphatidylglycerol Biosynthesis II (Non-plastidic)	2,88E-01	3,7E-02	NaN	AGPAT4	0	1	NA	AGPAT4	0
IGF-1 Signaling	2,78E-01	2,86E-02	NaN	IGF1R,IRS2,SOCS6	0	3	NA	SOCS6,IGF1R,IRS2	0
Heparan Sulfate Biosynthesis	2,68E-01	2,94E-02	NaN	CHST15,HS3ST4	0	2	NA	HS3ST4,CHST15	0
Endocannabinoid Neuronal Synapse Pathway	2,59E-01	2,7E-02	1,000	ITPR1,MAPK10,MAPK14,PLCG2	0	4	NA	PLCG2,ITPR1,MAPK14,MAPK10	0
Noradrenaline and Adrenaline Degradation	2,58E-01	3,33E-02	NaN	ALDH1A2	0	1	NA	ALDH1A2	0
Granzyme A Signaling	2,49E-01	2,82E-02	NaN	H1-1,NDUFS4	1	0	NDUFS4	NA	0
Prostate Cancer Signaling	2,48E-01	2,7E-02	NaN	HSP90AB1,HSP90B1,NFKBIA	0	3	NA	HSP90AB1,HSP90B1,NFKBIA	0
Retinoate Biosynthesis I	2,31E-01	3,03E-02	NaN	ALDH1A2	0	1	NA	ALDH1A2	0
Nucleotide Excision Repair Pathway	2,16E-01	2,86E-02	NaN	POLR2F	0	1	NA	POLR2F	0
MIF-mediated Glucocorticoid Regulation	2,08E-01	2,78E-02	NaN	NFKBIA	0	1	NA	NFKBIA	0
Pyrimidine Ribonucleotides Interconversion	2,08E-01	2,78E-02	NaN	ENTPD1	0	1	NA	ENTPD1	0
Oxytocin In Brain Signaling Pathway	-0E00	2,58E-02	1,342	ABHD3,CALM1 (includes others),ITPR1,MEF2A,PRKCE	0	4	NA	PRKCE,ABHD3,ITPR1,MEF2A	0
IL-13 Signaling Pathway	-0E00	2,63E-02	NaN	ALOX15B,CHI3L1,MAPK14	0	3	NA	CHI3L1,ALOX15B,MAPK14	0
Circadian Rhythm Signaling	-0E00	2,28E-02	NaN	CIRBP,GNAS,H3C3,ITPR1,PLCG2,PRKCE	0	5	NA	PRKCE,PLCG2,GNAS,ITPR1,CIRBP	0
p53 Signaling	-0E00	2,04E-02	NaN	DRAM1,MAPK14	0	2	NA	DRAM1,MAPK14	0
Ceramide Signaling	-0E00	2,2E-02	NaN	PPM1L,PPP2R2B	0	2	NA	PPM1L,PPP2R2B	0
Role of BRCA1 in DNA Damage Response	-0E00	1,25E-02	NaN	ACTB	0	1	NA	ACTB	0
FcγRIIB Signaling in B Lymphocytes	-0E00	2,21E-02	0,000	BLNK,FCGR2B,INPP5D,ITPR1,MAPK10,PLCG2	0	6	NA	PLCG2,FCGR2B,ITPR1,INPP5D,MAPK10,BLNK	0
NF-κB Activation by Viruses	-0E00	2,56E-02	NaN	NFKBIA,PRKCE	0	2	NA	PRKCE,NFKBIA	0
CCR5 Signaling in Macrophages	-0E00	2,36E-02	1,633	CALM1 (includes others),GNAS,ITPR1,MAPK10,MAPK14,PLCG2,PRKCE	0	6	NA	PRKCE,PLCG2,GNAS,ITPR1,MAPK14,MAPK10	0
IL-3 Signaling	-0E00	2,53E-02	NaN	INPP5D,PRKCE	0	2	NA	PRKCE,INPP5D	0
Virus Entry via Endocytic Pathways	-0E00	2,56E-02	NaN	ACTB,PLCG2,PRKCE	0	3	NA	PRKCE,PLCG2,ACTB	0
Reelin Signaling in Neurons	-0E00	1,45E-02	NaN	APOE,MAPK10	0	2	NA	APOE,MAPK10	0
Angiopoietin Signaling	-0E00	1,32E-02	NaN	NFKBIA	0	1	NA	NFKBIA	0
CNTF Signaling	-0E00	1,79E-02	NaN	RPS6KA2	1	0	RPS6KA2	NA	0
DNA Methylation and Transcriptional Repression Signaling	-0E00	9,01E-03	NaN	CDK14	0	1	NA	CDK14	0
Melanoma Signaling	-0E00	2E-02	NaN	MITF	0	1	NA	MITF	0
Renal Cell Carcinoma Signaling	-0E00	1,28E-02	NaN	GAB1	0	1	NA	GAB1	0
Small Cell Lung Cancer Signaling	-0E00	2,13E-02	NaN	NFKBIA,TRAF3	0	2	NA	TRAF3,NFKBIA	0
Basal Cell Carcinoma Signaling	-0E00	1,43E-02	NaN	FZD1	1	0	FZD1	NA	0
Chronic Myeloid Leukemia Signaling	-0E00	9,43E-03	NaN	CTBP2	0	1	NA	CTBP2	0
Non-Small Cell Lung Cancer Signaling	-0E00	1,08E-02	NaN	ITPR1	0	1	NA	ITPR1	0
Gα12/13 Signaling	-0E00	2,26E-02	NaN	MAPK10,MEF2A,NFKBIA	0	3	NA	NFKBIA,MEF2A,MAPK10	0
p70S6K Signaling	-0E00	1,57E-02	0,447	PLCG2,PLD1,PPM1L,PPP2R2B,PRKCE	0	5	NA	PRKCE,PPM1L,PLCG2,PLD1,PPP2R2B	0
MYC Mediated Apoptosis Signaling	-0E00	2E-02	NaN	CFLAR	0	1	NA	CFLAR	0
G Protein Signaling Mediated by Tubby	-0E00	1,5E-02	2,000	GNAS,NAMPT,PLCG2,THRB	0	4	NA	NAMPT,THRB,PLCG2,GNAS	0
Hereditary Breast Cancer Signaling	-0E00	1,44E-02	NaN	ACTB,POLR2F	0	2	NA	POLR2F,ACTB	0
Ovarian Cancer Signaling	-0E00	6,41E-03	NaN	FZD1	1	0	FZD1	NA	0
HER-2 Signaling in Breast Cancer	-0E00	8,97E-03	NaN	NFKBIA,PRKCE	0	2	NA	PRKCE,NFKBIA	0
Estrogen-Dependent Breast Cancer Signaling	-0E00	1,25E-02	NaN	IGF1R	0	1	NA	IGF1R	0
Leptin Signaling in Obesity	-0E00	1,33E-02	NaN	PLCG2	0	1	NA	PLCG2	0
Glioma Invasiveness Signaling	-0E00	1,41E-02	NaN	RND3	1	0	RND3	NA	0
Role of WNT/GSK-3β Signaling in the Pathogenesis of Influenza	-0E00	1,35E-02	NaN	FZD1	1	0	FZD1	NA	0
Role of PI3K/AKT Signaling in the Pathogenesis of Influenza	-0E00	1,59E-02	NaN	NFKBIA	0	1	NA	NFKBIA	0
Role of Hypercytokinemia/hyperchemokinemia in the Pathogenesis of Influenza	-0E00	1,25E-02	NaN	TLR7	0	1	NA	TLR7	0
P2Y Purigenic Receptor Signaling Pathway	-0E00	1,52E-02	NaN	PLCG2,PRKCE	0	2	NA	PRKCE,PLCG2	0
Cell Cycle Control of Chromosomal Replication	-0E00	1,79E-02	NaN	CDK14	0	1	NA	CDK14	0
Assembly of RNA Polymerase II Complex	-0E00	2E-02	NaN	POLR2F	0	1	NA	POLR2F	0
Role of IL-17F in Allergic Inflammatory Airway Diseases	-0E00	2,17E-02	NaN	RPS6KA2	1	0	RPS6KA2	NA	0
Role of JAK2 in Hormone-like Cytokine Signaling	-0E00	1,72E-02	NaN	IRS2	0	1	NA	IRS2	0
Transcriptional Regulatory Network in Embryonic Stem Cells	-0E00	1,85E-02	NaN	RFX4	1	0	RFX4	NA	0
ERB2-ERBB3 Signaling	-0E00	1,56E-02	NaN	JAK3	1	0	JAK3	NA	0
Pyrimidine Ribonucleotides De Novo Biosynthesis	-0E00	2,56E-02	NaN	ENTPD1	0	1	NA	ENTPD1	0
Triacylglycerol Degradation	-0E00	2,27E-02	NaN	LPL	0	1	NA	LPL	0
Serotonin Degradation	-0E00	1,75E-02	NaN	ALDH1A2	0	1	NA	ALDH1A2	0
Retinol Biosynthesis	-0E00	2,38E-02	NaN	LPL	0	1	NA	LPL	0
Triacylglycerol Biosynthesis	-0E00	1,92E-02	NaN	AGPAT4	0	1	NA	AGPAT4	0
Stearate Biosynthesis I (Animals)	-0E00	1,61E-02	NaN	ACSL1	0	1	NA	ACSL1	0
Gαi Signaling	-0E00	7,14E-03	NaN	GNAS	0	1	NA	GNAS	0
Gαs Signaling	-0E00	8,06E-03	NaN	GNAS	0	1	NA	GNAS	0
Oxidative Phosphorylation	-0E00	9,43E-03	NaN	NDUFS4	1	0	NDUFS4	NA	0
Cell Cycle: G1/S Checkpoint Regulation	-0E00	1,49E-02	NaN	FBXL5	0	1	NA	FBXL5	0
SAPK/JNK Signaling	-0E00	9,97E-03	NaN	DUSP10,GAB1,MAPK10	0	3	NA	DUSP10,GAB1,MAPK10	0
IL-2 Signaling	-0E00	1,61E-02	NaN	JAK3	1	0	JAK3	NA	0
Cell Cycle: G2/M DNA Damage Checkpoint Regulation	-0E00	2E-02	NaN	FBXL5	0	1	NA	FBXL5	0
GABA Receptor Signaling	-0E00	1,54E-02	NaN	GNAS,ITPR1	0	2	NA	GNAS,ITPR1	0
Neurotrophin/TRK Signaling	-0E00	1,28E-02	NaN	GAB1	0	1	NA	GAB1	0
Dopamine Receptor Signaling	-0E00	2,53E-02	NaN	PPM1L,PPP2R2B	0	2	NA	PPM1L,PPP2R2B	0
Glutamate Receptor Signaling	-0E00	1,56E-02	NaN	CALM1 (includes others)	0	0	NA	NA	0
TGF-β Signaling	-0E00	2,08E-02	NaN	MAPK14,RUNX2	0	2	NA	RUNX2,MAPK14	0
NER (Nucleotide Excision Repair, Enhanced Pathway)	-0E00	1,96E-02	NaN	POLR2F,UVSSA	0	2	NA	UVSSA,POLR2F	0
SPINK1 General Cancer Pathway	-0E00	1,64E-02	NaN	JAK3	1	0	JAK3	NA	0
Endocannabinoid Developing Neuron Pathway	-0E00	1,57E-02	NaN	MAPK10,MAPK14	0	2	NA	MAPK14,MAPK10	0
Endocannabinoid Cancer Inhibition Pathway	-0E00	1,37E-02	NaN	MAPK14,NUPR1	0	2	NA	NUPR1,MAPK14	0
Apelin Pancreas Signaling Pathway	-0E00	2,22E-02	NaN	MAPK10	0	1	NA	MAPK10	0
FAT10 Signaling Pathway	-0E00	1,85E-02	NaN	PSMD5	1	0	PSMD5	NA	0
IL-23 Signaling Pathway	-0E00	2,17E-02	NaN	NFKBIA	0	1	NA	NFKBIA	0
HOTAIR Regulatory Pathway	-0E00	2,52E-02	NaN	AEBP2,H3C3,NFKBIA,SPP1	0	3	NA	SPP1,NFKBIA,AEBP2	0
Necroptosis Signaling Pathway	-0E00	1,31E-02	NaN	CFLAR,PPID	0	2	NA	CFLAR,PPID	0
Xenobiotic Metabolism General Signaling Pathway	-0E00	2,17E-02	NaN	ABCA2,MAPK14,PRKCE	0	3	NA	PRKCE,MAPK14,ABCA2	0
Kinetochore Metaphase Signaling Pathway	-0E00	9,35E-03	NaN	STAG2	1	0	STAG2	NA	0
Coronavirus Replication Pathway	-0E00	2,38E-02	NaN	TUBA1A	0	1	NA	TUBA1A	0
GM-CSF Signaling	-0E00	1,43E-02	NaN	CSF2RA	0	1	NA	CSF2RA	0

## Sheet: Shared_iMGL IFN vs snSEQ micro
Ingenuity Canonical Pathways	-log(p-value)	Ratio	z-score	Molecules	DE_bulk	DE_snRNA	DE_bulk_names	DE_snRNA_names	min
Leukocyte Extravasation Signaling	3,83E00	7,41E-02	1,732	ACTB,ACTN1,ARHGAP12,ARHGAP6,CTNNA3,CYBB,DLC1,EDIL3,JAM3,MAPK10,MAPK14,MSN,PLCG2,PRKCE	2	12	ARHGAP6,CYBB	PRKCE,PLCG2,ACTN1,MSN,MAPK14,MAPK10,JAM3,ARHGAP12,ACTB,DLC1,EDIL3,CTNNA3	2
NRF2-mediated Oxidative Stress Response	2.84	6,16E-02	1,342	ABCC4,ACTB,CAT,CYP2R1,DNAJA1,DNAJB6,DNAJC3,FKBP5,HSP90AB1,HSP90B1,MAPK14,PRKCE,STIP1	2	11	CAT,CYP2R1	PRKCE,HSP90AB1,DNAJB6,DNAJC3,DNAJA1,HSP90B1,STIP1,FKBP5,MAPK14,ABCC4,ACTB	2
Production of Nitric Oxide and Reactive Oxygen Species in Macrophages	2,79E00	6,38E-02	0,577	APOC1,APOD,APOE,CAT,CYBB,MAPK10,MAPK14,NFKBIA,PLCG2,PPM1L,PPP2R2B,PRKCE	2	10	CAT,CYBB	PRKCE,PPM1L,PLCG2,APOC1,APOE,NFKBIA,MAPK14,APOD,MAPK10,PPP2R2B	2
Protein Ubiquitination Pathway	2,34E00	5,2E-02	NaN	CRYAB,DNAJA1,DNAJB6,DNAJC3,HSP90AB1,HSP90B1,HSPA1A/HSPA1B,HSPA5,HSPB1,HSPH1,NEDD4L,PSMD5,USP11,USP15	2	11	PSMD5,USP11	HSPH1,NEDD4L,HSPA5,HSP90AB1,DNAJB6,DNAJC3,DNAJA1,HSP90B1,USP15,HSPB1,CRYAB	2
LPS/IL-1 Mediated Inhibition of RXR Function	1,45E00	4,52E-02	-1,000	ABCC4,ACSL1,ALDH1A2,APOC1,APOE,CAT,CHST15,CYP2R1,HS3ST4,IL1RAPL1	2	8	CAT,CYP2R1	ACSL1,HS3ST4,CHST15,ALDH1A2,APOC1,APOE,ABCC4,IL1RAPL1	2
Apelin Adipocyte Signaling Pathway	8,48E-01	4,65E-02	1,000	CAT,CYBB,MAPK10,MAPK14	2	2	CAT,CYBB	MAPK14,MAPK10	2
Gustation Pathway	2,99E-01	2,5E-02	1,342	ITPR1,LIPA,LPL,P2RX7,SCN1B	2	3	SCN1B,LIPA	LPL,P2RX7,ITPR1	2
Neurovascular Coupling Signaling Pathway	-0E00	2,28E-02	0,447	ABHD3,ENTPD1,ITPR1,KCNJ2,KCNMB3	2	3	KCNMB3,KCNJ2	ABHD3,ITPR1,ENTPD1	2
S100 Family Signaling Pathway	-0E00	2,27E-02	1,213	ADGRL3,AHNAK,CYBB,DLC1,FCGR2B,GPR65,GPRC5B,IRAK3,ITPR1,MAPK10,MAPK14,PLCG2,PRKCE,S100A4,S100A6,S100B,TRAF3	2	16	CYBB,S100A6	PRKCE,S100A4,AHNAK,PLCG2,TRAF3,FCGR2B,IRAK3,GPR65,S100A6,ITPR1,MAPK14,MAPK10,GPRC5B,ADGRL3,S100B,DLC1	2
Aldosterone Signaling in Epithelial Cells	5E00	8,93E-02	1,000	CRYAB,DNAJA1,DNAJB6,DNAJC3,HSP90AB1,HSP90B1,HSPA1A/HSPA1B,HSPA5,HSPB1,HSPH1,ITPR1,KCNMB3,PLCG2,PRKCE,SGK1	1	13	KCNMB3	HSPH1,HSPA5,PRKCE,HSP90AB1,DNAJB6,PLCG2,DNAJC3,DNAJA1,HSP90B1,HSPB1,ITPR1,CRYAB,SGK1	1
Neuroinflammation Signaling Pathway	3,02E00	5,54E-02	1,291	CFLAR,CSF1R,CYBB,HLA-DQB1,IRAK3,MAPK10,MAPK14,NAIP,NFAT5,P2RX7,PLCG2,S100B,SNCA,TLR1,TLR5,TLR7,TRAF3	1	16	CYBB	HLA-DQB1,TLR5,PLCG2,SNCA,TRAF3,IRAK3,TLR7,NFAT5,CFLAR,TLR1,P2RX7,MAPK14,NAIP,CSF1R,MAPK10,S100B	1
RHOA Signaling	2,64E00	7,38E-02	1,667	ACTB,ARHGAP12,ARHGAP6,DLC1,IGF1R,LIMK2,MSN,PLD1,SEPTIN9	1	8	ARHGAP6	SEPTIN9,LIMK2,MSN,IGF1R,PLD1,ARHGAP12,ACTB,DLC1	1
Growth Hormone Signaling	2,2E00	8,45E-02	-0,447	A2M,IGF1R,PLCG2,PRKCE,RPS6KA3,SOCS6	1	5	RPS6KA3	SOCS6,PRKCE,PLCG2,IGF1R,A2M	1
IL-8 Signaling	2,03E00	5,34E-02	0,000	CYBB,FLT1,GNAS,IRAK3,ITGAX,LIMK2,MAPK10,NFKBIA,PLD1,PLD4,PRKCE	1	10	CYBB	PRKCE,FLT1,GNAS,LIMK2,IRAK3,NFKBIA,PLD4,PLD1,MAPK10,ITGAX	1
Ferroptosis Signaling Pathway	2E00	6,3E-02	1,134	ALOX15B,CYBB,H2BC5,H2BC8,HSPB1,SAT1,STEAP3,TF	1	7	CYBB	ALOX15B,SAT1,STEAP3,HSPB1,H2BC5,H2BC8,TF	1
Ethanol Degradation IV	1,97E00	1,5E-01	NaN	ACSL1,ALDH1A2,CAT	1	2	CAT	ACSL1,ALDH1A2	1
Mitotic Roles of Polo-Like Kinase	1,77E00	7,81E-02	NaN	HSP90AB1,HSP90B1,PPM1L,PPP2R2B,STAG2	1	4	STAG2	HSP90AB1,PPM1L,HSP90B1,PPP2R2B	1
Remodeling of Epithelial Adherens Junctions	1,72E00	7,58E-02	NaN	ACTB,ACTN1,DNM3,MAPRE1,TUBA1A	1	4	MAPRE1	ACTN1,TUBA1A,ACTB,DNM3	1
Signaling by Rho Family GTPases	1,65E00	4,53E-02	0,000	ACTB,CYBB,GFAP,GNAS,ITGA9,ITGAX,LIMK2,MAPK10,MSN,PLD1,SEPTIN9,STMN1	1	11	CYBB	GNAS,SEPTIN9,LIMK2,MSN,ITGA9,STMN1,PLD1,MAPK10,ITGAX,GFAP,ACTB	1
p38 MAPK Signaling	1,65E00	5,83E-02	0,000	DUSP10,HSPB1,IL1RAPL1,IRAK3,MAPK14,MEF2A,RPS6KA3	1	6	RPS6KA3	DUSP10,IRAK3,HSPB1,MAPK14,MEF2A,IL1RAPL1	1
Protein Kinase A Signaling	1,63E00	4,06E-02	0,832	AKAP6,AKAP7,DUSP10,GNAS,ITPR1,NFAT5,NFKBIA,PDE4D,PLCG2,PRKCE,PTPN12,PTPRB,PTPRD,PTPRG,PTPRK,PTPRM	1	15	PTPRB	PTPRG,PTPRM,PRKCE,PLCG2,GNAS,DUSP10,NFAT5,PTPN12,NFKBIA,ITPR1,AKAP7,PDE4D,AKAP6,PTPRK,PTPRD	1
Apelin Cardiomyocyte Signaling Pathway	1,56E00	6,12E-02	1,633	CAT,ITPR1,MAPK10,MAPK14,PLCG2,PRKCE	1	5	CAT	PRKCE,PLCG2,ITPR1,MAPK14,MAPK10	1
PPARα/RXRα Activation	1,55E00	4,92E-02	1,134	GK,GNAS,HSP90AB1,HSP90B1,IL1RAPL1,LPL,MAPK14,NFKBIA,PLCG2	1	9	GK	GK,HSP90AB1,PLCG2,GNAS,HSP90B1,LPL,NFKBIA,MAPK14,IL1RAPL1	1
Oxidative Ethanol Degradation III	1,49E00	1E-01	NaN	ACSL1,ALDH1A2,CYP2R1	1	2	CYP2R1	ACSL1,ALDH1A2	1
Role of MAPK Signaling in Inhibiting the Pathogenesis of Influenza	1,49E00	6,58E-02	-0,447	ABHD3,MAPK10,MAPK14,NFKBIA,RPS6KA3	1	4	RPS6KA3	ABHD3,NFKBIA,MAPK14,MAPK10	1
RHOGDI Signaling	1,49E00	4,59E-02	0,378	ACTB,ARHGAP12,ARHGAP6,DLC1,GNAS,ITGA9,ITGAX,LIMK2,MSN,MYO10	1	9	ARHGAP6	GNAS,LIMK2,MSN,ITGA9,MYO10,ARHGAP12,ITGAX,ACTB,DLC1	1
UVB-Induced MAPK Signaling	1,48E00	7,69E-02	0,000	MAPK10,MAPK14,PRKCE,RPS6KA3	1	3	RPS6KA3	PRKCE,MAPK14,MAPK10	1
Hepatic Fibrosis Signaling Pathway	1,47E00	3,87E-02	0,277	CYBB,FLT1,IL1RAPL1,IRAK3,IRS2,ITGA9,ITGAX,LRP1,MAPK10,MAPK14,NFKBIA,PLCG2,PPARG,PRKCE,SPP1,TF	1	15	CYBB	SPP1,PRKCE,PPARG,FLT1,PLCG2,IRAK3,NFKBIA,ITGA9,LRP1,IRS2,MAPK14,MAPK10,ITGAX,TF,IL1RAPL1	1
ILK Signaling	1,39E00	4,59E-02	0,000	ACTB,ACTN1,FERMT2,IRS2,MAPK10,MYO10,NCK2,PPM1L,PPP2R2B	1	8	FERMT2	PPM1L,ACTN1,NCK2,IRS2,MYO10,MAPK10,ACTB,PPP2R2B	1
Role of MAPK Signaling in Promoting the Pathogenesis of Influenza	1,35E00	5,45E-02	0,000	ABHD3,ATP6V1B2,MAPK10,MAPK14,NFKBIA,RPS6KA3	1	5	RPS6KA3	ABHD3,ATP6V1B2,NFKBIA,MAPK14,MAPK10	1
HIF1α Signaling	1,29E00	4,41E-02	-0,333	CCNG2,CYBB,FLT1,HSPA1A/HSPA1B,HSPA5,PLCG2,PRKCE,SAT1,TF	1	7	CYBB	HSPA5,PRKCE,FLT1,PLCG2,CCNG2,SAT1,TF	1
Clathrin-mediated Endocytosis Signaling	1,27E00	4,37E-02	NaN	ACTB,APOC1,APOD,APOE,DNM3,HIP1,MYO1E,SH3KBP1,TF	1	8	SH3KBP1	MYO1E,APOC1,APOE,APOD,HIP1,ACTB,TF,DNM3	1
Xenobiotic Metabolism Signaling	1,26E00	4,04E-02	NaN	ALDH1A2,CAT,CHST15,HS3ST4,HSP90AB1,HSP90B1,MAPK14,PPM1L,PPP2R2B,PRKCE,PTGES3	1	10	CAT	HS3ST4,CHST15,PRKCE,HSP90AB1,ALDH1A2,PPM1L,HSP90B1,PTGES3,MAPK14,PPP2R2B	1
Huntington's Disease Signaling	1,2E00	3,96E-02	1,342	DNM3,HIP1,HSPA1A/HSPA1B,HSPA5,IGF1R,ITPR1,POLR2F,PRKCE,PSMD5,SGK1,SNCA	1	9	PSMD5	HSPA5,PRKCE,SNCA,IGF1R,ITPR1,POLR2F,HIP1,SGK1,DNM3	1
Isoleucine Degradation I	1,19E00	1,11E-01	NaN	BCAT1,EHHADH	1	1	EHHADH	BCAT1	1
fMLP Signaling in Neutrophils	1,09E00	4,65E-02	0,816	CYBB,GNAS,ITPR1,NFAT5,NFKBIA,PRKCE	1	5	CYBB	PRKCE,GNAS,NFAT5,NFKBIA,ITPR1	1
Valine Degradation I	1,07E00	9,52E-02	NaN	BCAT1,EHHADH	1	1	EHHADH	BCAT1	1
ERK5 Signaling	1,02E00	5,41E-02	-1,000	GAB1,MEF2A,RPS6KA3,SGK1	1	3	RPS6KA3	GAB1,MEF2A,SGK1	1
RAC Signaling	9,91E-01	4,38E-02	0,000	CYBB,IQGAP2,ITGA9,ITGAX,LIMK2,PLD1	1	5	CYBB	IQGAP2,LIMK2,ITGA9,PLD1,ITGAX	1
Synaptogenesis Signaling Pathway	9,59E-01	3,56E-02	2,111	APOE,CADM1,FARP1,ITPR1,LRP1,MAPK14,NRXN3,PLCG2,PRKCE,SNCA,SYT11	1	11	SYT11	FARP1,PRKCE,PLCG2,SNCA,APOE,CADM1,LRP1,ITPR1,MAPK14,SYT11,NRXN3	1
Glycerol Degradation I	9,55E-01	2E-01	NaN	GK	1	1	GK	GK	1
Xenobiotic Metabolism PXR Signaling Pathway	9,24E-01	3,98E-02	0,378	ALDH1A2,CAT,CHST15,HS3ST4,HSP90AB1,HSP90B1,PRKCE	1	6	CAT	HS3ST4,CHST15,PRKCE,HSP90AB1,ALDH1A2,HSP90B1	1
BAG2 Signaling Pathway	9,17E-01	4,94E-02	NaN	HSPA1A/HSPA1B,HSPA5,MAPK14,PSMD5	1	2	PSMD5	HSPA5,MAPK14	1
Dopamine-DARPP32 Feedback in cAMP Signaling	8,86E-01	3,89E-02	1,633	GNAS,ITPR1,KCNJ2,PLCG2,PPM1L,PPP2R2B,PRKCE	1	6	KCNJ2	PRKCE,PPM1L,PLCG2,GNAS,ITPR1,PPP2R2B	1
Polyamine Regulation in Colon Cancer	7,99E-01	5,08E-02	NaN	PPARG,SAT1,SMS	1	2	SMS	PPARG,SAT1	1
Fatty Acid β-oxidation I	7,45E-01	6,06E-02	NaN	ACSL1,EHHADH	1	1	EHHADH	ACSL1	1
Prolactin Signaling	7,4E-01	4,21E-02	NaN	KCNMB3,PLCG2,PRKCE,SOCS6	1	3	KCNMB3	SOCS6,PRKCE,PLCG2	1
UVA-Induced MAPK Signaling	7,19E-01	4,12E-02	NaN	MAPK10,MAPK14,PLCG2,RPS6KA3	1	3	RPS6KA3	PLCG2,MAPK14,MAPK10	1
SNARE Signaling Pathway	7,08E-01	3,79E-02	1,342	MYO10,RAB27A,SNAP23,SNCA,SYT11	1	5	SYT11	SNCA,RAB27A,MYO10,SNAP23,SYT11	1
Melanocyte Development and Pigmentation Signaling	7,08E-01	4,08E-02	1,000	GNAS,MITF,PLCG2,RPS6KA3	1	3	RPS6KA3	PLCG2,GNAS,MITF	1
Oncostatin M Signaling	5,75E-01	4,65E-02	NaN	CHI3L1,MT2A	1	1	MT2A	CHI3L1	1
Role of Tissue Factor in Cancer	5,5E-01	3,48E-02	NaN	LIMK2,MAPK14,PDIA6,RPS6KA3	1	3	RPS6KA3	PDIA6,LIMK2,MAPK14	1
FLT3 Signaling in Hematopoietic Progenitor Cells	5,33E-01	3,7E-02	NaN	INPP5D,MAPK14,RPS6KA3	1	2	RPS6KA3	MAPK14,INPP5D	1
NGF Signaling	5,19E-01	3,36E-02	0,000	GAB1,MAPK10,PLCG2,RPS6KA3	1	3	RPS6KA3	PLCG2,GAB1,MAPK10	1
Inhibition of ARE-Mediated mRNA Degradation Pathway	4,96E-01	3,12E-02	1,000	MAPK14,PPM1L,PPP2R2B,PSMD5,ZFP36L1	1	4	PSMD5	PPM1L,MAPK14,ZFP36L1,PPP2R2B	1
mTOR Signaling	4,61E-01	2,93E-02	-0,816	PLD1,PLD4,PPM1L,PPP2R2B,PRKCE,RPS6KA3	1	5	RPS6KA3	PRKCE,PPM1L,PLD4,PLD1,PPP2R2B	1
Cardiac Hypertrophy Signaling (Enhanced)	4,51E-01	2,65E-02	1,155	CYBB,GNAS,HSPB1,IGF1R,ITGA9,ITGAX,ITPR1,MAPK10,MAPK14,MEF2A,NFAT5,PDE4D,PLCG2,PRKCE	1	13	CYBB	PRKCE,PLCG2,GNAS,NFAT5,ITGA9,HSPB1,IGF1R,ITPR1,MAPK14,MEF2A,MAPK10,ITGAX,PDE4D	1
Macrophage Classical Activation Signaling Pathway	3,86E-01	2,78E-02	-1,000	AEBP2,CYBB,HLA-DQB1,NFKBIA,PPARG	1	4	CYBB	HLA-DQB1,PPARG,NFKBIA,AEBP2	1
Phagosome Maturation	3,42E-01	2,7E-02	NaN	ATP6V1B2,CTSH,CYBB,TUBA1A	1	3	CYBB	ATP6V1B2,CTSH,TUBA1A	1
Senescence Pathway	2,74E-01	2,38E-02	1,134	CAT,CGAS,MAPK14,NFAT5,PPM1L,PPP2R2B,ZFP36L1	1	5	CAT	PPM1L,NFAT5,MAPK14,ZFP36L1,PPP2R2B	1
Mitochondrial Dysfunction	2,68E-01	2,42E-02	NaN	CAT,LRRK2,MAPK10,SNCA	1	3	CAT	SNCA,LRRK2,MAPK10	1
Pulmonary Fibrosis Idiopathic Signaling Pathway	-0E00	1,55E-02	0,000	ACTB,AEBP2,MAPK10,MAPK14,RPS6KA3	1	4	RPS6KA3	AEBP2,MAPK14,MAPK10,ACTB	1
ID1 Signaling Pathway	-0E00	1,5E-02	NaN	BHLHB9,IGF1R,MAPK14	1	2	BHLHB9	IGF1R,MAPK14	1
CDX Gastrointestinal Cancer Signaling Pathway	-0E00	1,03E-02	NaN	CYBB,MAPK14	1	1	CYBB	MAPK14	1
Neutrophil Extracellular Trap Signaling Pathway	-0E00	2,27E-02	1,667	ABHD3,CYBB,ITPR1,MAPK10,MAPK14,PLCG2,PPID,PRKCE,TLR7	1	8	CYBB	PRKCE,ABHD3,PLCG2,TLR7,PPID,ITPR1,MAPK14,MAPK10	1
Amyotrophic Lateral Sclerosis Signaling	-0E00	1,75E-02	NaN	CAT,NAIP	1	1	CAT	NAIP	1
Dendritic Cell Maturation	-0E00	2,08E-02	0,707	FCGR2B,FSCN1,HLA-DQB1,LY75,MAPK10,MAPK14,NFKBIA,PLCG2	1	7	LY75	HLA-DQB1,PLCG2,FCGR2B,NFKBIA,MAPK14,FSCN1,MAPK10	1
Phospholipase C Signaling	-0E00	2,16E-02	0,707	AHNAK,BLNK,FCGR2B,GNAS,ITGA9,ITGAX,ITPR1,MEF2A,NFAT5,PLCG2,PLD1,PLD4,PRKCE,RPS6KA3	1	13	RPS6KA3	PRKCE,AHNAK,PLCG2,GNAS,FCGR2B,NFAT5,ITGA9,ITPR1,PLD4,MEF2A,PLD1,ITGAX,BLNK	1
Breast Cancer Regulation by Stathmin1	-0E00	1,54E-02	0,333	ADGRL3,GPR65,GPRC5B,PPM1L,PPP2R2B,PRKCE,RPS6KA3,STMN1,TUBA1A	1	8	RPS6KA3	PRKCE,PPM1L,GPR65,STMN1,GPRC5B,ADGRL3,TUBA1A,PPP2R2B	1
NUR77 Signaling in T Lymphocytes	-0E00	1,09E-02	NaN	HLA-DQB1,PRKCE,RPS6KA3	1	2	RPS6KA3	HLA-DQB1,PRKCE	1
Opioid Signaling Pathway	-0E00	2,18E-02	0,816	GNAS,ITPR1,NFKBIA,PRKCE,RGS1,RPS6KA3	1	5	RPS6KA3	PRKCE,GNAS,NFKBIA,ITPR1,RGS1	1
Necroptosis Signaling Pathway	-0E00	1,96E-02	NaN	CFLAR,CYBB,PPID	1	2	CYBB	CFLAR,PPID	1
MSP-RON Signaling In Cancer Cells Pathway	-0E00	1,44E-02	NaN	NFKBIA,RPS6KA3	1	1	RPS6KA3	NFKBIA	1
Unfolded protein response	3,63E00	1,01E-01	1,633	DNAJA1,DNAJB6,DNAJC3,HSP90B1,HSPA1A/HSPA1B,HSPA5,HSPH1,PDIA6,PPARG	0	8	start	HSPH1,HSPA5,PPARG,DNAJB6,DNAJC3,DNAJA1,HSP90B1,PDIA6	0
Immunogenic Cell Death Signaling Pathway	3,11E00	9,52E-02	2,828	CFLAR,CGAS,HSP90AB1,HSP90B1,HSPA1A/HSPA1B,HSPA5,LRP1,P2RX7	0	6	start	HSPA5,HSP90AB1,HSP90B1,CFLAR,LRP1,P2RX7	0
Paxillin Signaling	3,07E00	8,49E-02	-0,378	ACTB,ACTN1,ITGA9,ITGAX,MAPK10,MAPK14,NCK2,PTPN12,TLN2	0	9	start	ACTN1,PTPN12,ITGA9,NCK2,MAPK14,MAPK10,ITGAX,ACTB,TLN2	0
Antioxidant Action of Vitamin C	2,98E00	8,26E-02	0,000	ABHD3,CSF2RA,GLRX,MAPK10,MAPK14,NFKBIA,PLCG2,PLD1,PLD4	0	9	start	ABHD3,PLCG2,GLRX,NFKBIA,MAPK14,PLD4,PLD1,MAPK10,CSF2RA	0
TREM1 Signaling	2,84E00	9,72E-02	1,890	FCGR2B,ITGAX,LAT2,PLCG2,TLR1,TLR5,TLR7	0	7	start	TLR5,PLCG2,FCGR2B,TLR7,LAT2,TLR1,ITGAX	0
Toll-like Receptor Signaling	2,67E00	9,09E-02	1,633	IRAK3,MAPK14,NFKBIA,TLR1,TLR5,TLR7,TNFAIP3	0	7	start	TLR5,IRAK3,TLR7,NFKBIA,TNFAIP3,TLR1,MAPK14	0
FXR/RXR Activation	2,57E00	7,2E-02	NaN	APOC1,APOD,APOE,CYP27A1,LPL,MAPK10,MLXIPL,PPARG,TF	0	9	start	CYP27A1,PPARG,APOC1,APOE,LPL,APOD,MAPK10,MLXIPL,TF	0
April Mediated Signaling	2,55E00	1,19E-01	0,447	MAPK10,MAPK14,NFAT5,NFKBIA,TRAF3	0	5	start	TRAF3,NFAT5,NFKBIA,MAPK14,MAPK10	0
B Cell Activating Factor Signaling	2,5E00	1,16E-01	1,000	MAPK10,MAPK14,NFAT5,NFKBIA,TRAF3	0	5	start	TRAF3,NFAT5,NFKBIA,MAPK14,MAPK10	0
Choline Biosynthesis III	2,42E00	2,14E-01	NaN	CHPT1,PLD1,PLD4	0	3	start	CHPT1,PLD4,PLD1	0
Role of PKR in Interferon Induction and Antiviral Response	2,41E00	6,82E-02	-1,667	DNAJC3,HSP90AB1,HSP90B1,HSPA1A/HSPA1B,HSPA5,MAPK10,MAPK14,NFKBIA,TRAF3	0	8	start	HSPA5,HSP90AB1,DNAJC3,TRAF3,HSP90B1,NFKBIA,MAPK14,MAPK10	0
Leukotriene Biosynthesis	2,33E00	2E-01	NaN	ALOX5AP,LTA4H,LTC4S	0	3	start	ALOX5AP,LTA4H,LTC4S	0
Pyroptosis Signaling Pathway	2,29E00	7,78E-02	1,890	MAPK14,NAIP,P2RX7,TLR1,TLR5,TLR7,TRAF3	0	7	start	TLR5,TRAF3,TLR7,TLR1,P2RX7,MAPK14,NAIP	0
Fcγ Receptor-mediated Phagocytosis in Macrophages and Monocytes	2,21E00	7,53E-02	-1,134	ACTB,INPP5D,NCK2,PLD1,PLD4,PRKCE,TLN2	0	7	start	PRKCE,NCK2,INPP5D,PLD4,PLD1,ACTB,TLN2	0
eNOS Signaling	2,09E00	6,08E-02	0,816	FLT1,GNAS,HSP90AB1,HSP90B1,HSPA1A/HSPA1B,HSPA5,ITPR1,PLCG2,PRKCE	0	8	start	HSPA5,PRKCE,FLT1,HSP90AB1,PLCG2,GNAS,HSP90B1,ITPR1	0
LXR/RXR Activation	2,08E00	6,5E-02	0,447	APOC1,APOD,APOE,IL1RAPL1,LPL,MLXIPL,SCD,TF	0	8	start	APOC1,APOE,LPL,APOD,MLXIPL,SCD,TF,IL1RAPL1	0
Multiple Sclerosis Signaling Pathway	1,97E00	5,24E-02	0,905	AEBP2,CTNNA3,HLA-DQB1,MAPK14,P2RX7,PLP1,PPARD,PPARG,TLR1,TLR5,TLR7	0	11	start	HLA-DQB1,PPARG,TLR5,TLR7,AEBP2,PPARD,TLR1,P2RX7,MAPK14,CTNNA3,PLP1	0
BEX2 Signaling Pathway	1,93E00	7,41E-02	-0,816	MAPK10,NFKBIA,PLXNC1,PPM1L,PPP2R2B,SPP1	0	6	start	SPP1,PLXNC1,PPM1L,NFKBIA,MAPK10,PPP2R2B	0
Endoplasmic Reticulum Stress Pathway	1,91E00	1,43E-01	NaN	DNAJC3,HSP90B1,HSPA5	0	3	start	HSPA5,DNAJC3,HSP90B1	0
Iron homeostasis signaling pathway	1,91E00	6,06E-02	NaN	ATP6V1B2,CD163,FBXL5,LRP1,SLC11A1,SLC25A37,STEAP3,TF	0	8	start	CD163,SLC25A37,ATP6V1B2,STEAP3,LRP1,FBXL5,SLC11A1,TF	0
Sperm Motility	1,89E00	4,9E-02	1,633	ABHD3,CSF1R,CSF2RA,ERBB4,FLT1,GNAS,IGF1R,ITPR1,PDE4D,PLCG2,PRKCE,ROR2	0	12	start	PRKCE,ROR2,FLT1,ABHD3,PLCG2,GNAS,IGF1R,ITPR1,CSF1R,PDE4D,CSF2RA,ERBB4	0
Endothelin-1 Signaling	1,88E00	5,32E-02	1,265	ABHD3,GAB1,GNAS,ITPR1,MAPK10,MAPK14,PLCG2,PLD1,PLD4,PRKCE	0	10	start	PRKCE,ABHD3,PLCG2,GNAS,GAB1,ITPR1,MAPK14,PLD4,PLD1,MAPK10	0
IL-12 Signaling and Production in Macrophages	1,87E00	5,97E-02	NaN	APOC1,APOD,APOE,MAPK10,MAPK14,NFKBIA,PPARG,PRKCE	0	8	start	PRKCE,PPARG,APOC1,APOE,NFKBIA,MAPK14,APOD,MAPK10	0
CLEAR Signaling Pathway	1,82E00	4,63E-02	-0,277	ATP6V1B2,FLT1,IGF1R,IGF2R,ITPR1,MAPK14,MITF,PPM1L,PPP2R2B,PRKCE,TLR1,TLR5,TLR7	0	13	start	PRKCE,FLT1,TLR5,PPM1L,MITF,ATP6V1B2,TLR7,IGF2R,IGF1R,TLR1,ITPR1,MAPK14,PPP2R2B	0
Phospholipases	1,77E00	7,81E-02	0,000	ABHD3,LPL,PLCG2,PLD1,PLD4	0	5	start	ABHD3,PLCG2,LPL,PLD4,PLD1	0
Neuregulin Signaling	1,74E00	6,09E-02	NaN	ERBB4,HSP90AB1,HSP90B1,ITGA9,ITGAX,PLCG2,PRKCE	0	7	start	PRKCE,HSP90AB1,PLCG2,HSP90B1,ITGA9,ITGAX,ERBB4	0
CD40 Signaling	1,72E00	7,58E-02	-0,447	MAPK10,MAPK14,NFKBIA,TNFAIP3,TRAF3	0	5	start	TRAF3,NFKBIA,TNFAIP3,MAPK14,MAPK10	0
Eicosanoid Signaling	1,7E00	7,46E-02	NaN	ABHD3,ALOX15B,ALOX5AP,LTA4H,LTC4S	0	5	start	ALOX15B,ABHD3,ALOX5AP,LTA4H,LTC4S	0
Sertoli Cell-Sertoli Cell Junction Signaling	1,68E00	4,95E-02	NaN	A2M,ACTB,ACTN1,ITGA9,ITGAX,JAM3,MAGI2,MAPK10,MAPK14,TUBA1A	0	10	start	ACTN1,ITGA9,MAPK14,MAPK10,JAM3,A2M,ITGAX,TUBA1A,ACTB,MAGI2	0
Oleate Biosynthesis II (Animals)	1,67E00	2E-01	NaN	SCD,SCD5	0	2	start	SCD,SCD5	0
Calcium Transport I	1,67E00	2E-01	NaN	ATP2B4,ATP2C1	0	2	start	ATP2C1,ATP2B4	0
ERBB Signaling	1,66E00	6,45E-02	0,816	ERBB4,MAPK10,MAPK14,NCK2,PLCG2,PRKCE	0	6	start	PRKCE,PLCG2,NCK2,MAPK14,MAPK10,ERBB4	0
Type II Diabetes Mellitus Signaling	1,59E00	5,3E-02	-0,447	ACSL1,IRS2,ITPR1,MAPK10,NFKBIA,PPARG,PRKCE,SOCS6	0	8	start	ACSL1,SOCS6,PRKCE,PPARG,NFKBIA,IRS2,ITPR1,MAPK10	0
ATM Signaling	1,55E00	6,06E-02	0,000	HP1BP3,MAPK10,MAPK14,NFKBIA,PPM1L,PPP2R2B	0	6	start	PPM1L,HP1BP3,NFKBIA,MAPK14,MAPK10,PPP2R2B	0
Pathogen Induced Cytokine Storm Signaling Pathway	1,53E00	4,12E-02	0,535	CD163,CGAS,CSF2RA,HLA-DQB1,IL1RAPL1,LYST,MAPK10,MAPK14,P2RX7,RAB27A,SRGN,TLR1,TLR5,TLR7	0	13	start	CD163,HLA-DQB1,TLR5,TLR7,LYST,RAB27A,TLR1,P2RX7,MAPK14,MAPK10,CSF2RA,SRGN,IL1RAPL1	0
GDNF Family Ligand-Receptor Interactions	1,49E00	6,58E-02	1,000	GAB1,IRS2,ITPR1,MAPK10,PLCG2	0	5	start	PLCG2,GAB1,IRS2,ITPR1,MAPK10	0
TNFR2 Signaling	1,45E00	9,68E-02	NaN	NAIP,NFKBIA,TNFAIP3	0	3	start	NFKBIA,TNFAIP3,NAIP	0
PPAR Signaling	1,45E00	5,77E-02	-0,816	HSP90AB1,HSP90B1,IL1RAPL1,NFKBIA,PPARD,PPARG	0	6	start	PPARG,HSP90AB1,HSP90B1,NFKBIA,PPARD,IL1RAPL1	0
Role of Osteoblasts, Osteoclasts and Chondrocytes in Rheumatoid Arthritis	1,44E00	4,5E-02	NaN	CSF1R,IL1RAPL1,LRP1,MAPK10,MAPK14,NAIP,NFAT5,NFKBIA,RUNX2,SPP1	0	10	start	SPP1,RUNX2,NFAT5,NFKBIA,LRP1,MAPK14,NAIP,CSF1R,MAPK10,IL1RAPL1	0
Role of Macrophages, Fibroblasts and Endothelial Cells in Rheumatoid Arthritis	1,43E00	4,09E-02	NaN	IL1RAPL1,IRAK3,LRP1,MAPK14,NFAT5,NFKBIA,PLCG2,PRKCE,ROR2,TLR1,TLR5,TLR7,TRAF3	0	13	start	PRKCE,ROR2,TLR5,PLCG2,TRAF3,IRAK3,TLR7,NFAT5,NFKBIA,LRP1,TLR1,MAPK14,IL1RAPL1	0
Macrophage Alternative Activation Signaling Pathway	1,42E00	4,66E-02	2,333	CSF1R,FCGR2B,HLA-DQB1,IRS2,LPL,MAPK14,NFKBIA,PPARD,PPARG	0	9	start	HLA-DQB1,PPARG,FCGR2B,LPL,NFKBIA,PPARD,IRS2,MAPK14,CSF1R	0
Role Of Osteoclasts In Rheumatoid Arthritis Signaling Pathway	1,37E00	4,11E-02	0,905	BLNK,CSF1R,CTNNA3,FCGR2B,IL1RAPL1,MAPK10,MAPK14,MITF,NAIP,NFKBIA,PLCG2,SPP1	0	12	start	SPP1,PLCG2,MITF,FCGR2B,NFKBIA,MAPK14,NAIP,CSF1R,MAPK10,BLNK,CTNNA3,IL1RAPL1	0
PI3K/AKT Signaling	1,36E00	4,55E-02	1,633	GAB1,HSP90AB1,HSP90B1,INPP5D,ITGA9,ITGAX,NFKBIA,PPM1L,PPP2R2B	0	9	start	HSP90AB1,PPM1L,HSP90B1,GAB1,NFKBIA,ITGA9,INPP5D,ITGAX,PPP2R2B	0
4-1BB Signaling in T Lymphocytes	1,35E00	8,82E-02	NaN	MAPK10,MAPK14,NFKBIA	0	3	start	NFKBIA,MAPK14,MAPK10	0
Spermine Biosynthesis	1,34E00	5E-01	NaN	SMS	1	0	SMS	start	0
Putrescine Biosynthesis III	1,34E00	5E-01	NaN	AZIN2	0	1	start	AZIN2	0
Osteoarthritis Pathway	1,33E00	4,31E-02	0,378	IL1RAPL1,ITGA9,ITGAX,LRP1,NAMPT,P2RX7,PPARD,PPARG,RUNX2,SPP1	0	10	start	SPP1,NAMPT,PPARG,RUNX2,PPARD,ITGA9,LRP1,P2RX7,ITGAX,IL1RAPL1	0
Xenobiotic Metabolism CAR Signaling Pathway	1,31E00	4,65E-02	1,414	ALDH1A2,CHST15,HS3ST4,HSP90AB1,HSP90B1,PPM1L,PPP2R2B,PRKCE	0	8	start	HS3ST4,CHST15,PRKCE,HSP90AB1,ALDH1A2,PPM1L,HSP90B1,PPP2R2B	0
TWEAK Signaling	1,29E00	8,33E-02	NaN	NAIP,NFKBIA,TRAF3	0	3	start	TRAF3,NFKBIA,NAIP	0
Integrin Signaling	1,28E00	4,39E-02	0,333	ACTB,ACTN1,ASAP1,BCAR3,ITGA9,ITGAX,NCK2,PLCG2,TLN2	0	9	start	PLCG2,ACTN1,ASAP1,ITGA9,NCK2,BCAR3,ITGAX,ACTB,TLN2	0
Parkinson's Signaling	1,28E00	1,25E-01	NaN	MAPK14,SNCA	0	2	start	SNCA,MAPK14	0
Semaphorin Neuronal Repulsive Signaling Pathway	1,27E00	4,83E-02	0,816	FARP1,ITGA9,ITGAX,LIMK2,NRP1,PDE4D,PLCG2	0	7	start	FARP1,PLCG2,NRP1,LIMK2,ITGA9,ITGAX,PDE4D	0
Fc Epsilon RI Signaling	1,23E00	5,08E-02	1,633	GAB1,INPP5D,MAPK10,MAPK14,PLCG2,PRKCE	0	6	start	PRKCE,PLCG2,GAB1,MAPK14,INPP5D,MAPK10	0
Cell Cycle Regulation by BTG Family Proteins	1,23E00	7,89E-02	NaN	BTG1,PPM1L,PPP2R2B	0	3	start	PPM1L,BTG1,PPP2R2B	0
Putrescine Degradation III	1,23E00	1,18E-01	NaN	ALDH1A2,SAT1	0	2	start	ALDH1A2,SAT1	0
Dilated Cardiomyopathy Signaling Pathway	1,2E00	4,67E-02	-0,447	ACTB,GAB1,GNAS,ITPR1,MAPK14,MYO10,PRKCE	0	7	start	PRKCE,GNAS,GAB1,MYO10,ITPR1,MAPK14,ACTB	0
IL-15 Production	1,2E00	5E-02	0,000	CSF1R,CSF2RA,ERBB4,FLT1,IGF1R,ROR2	0	6	start	ROR2,FLT1,IGF1R,CSF1R,CSF2RA,ERBB4	0
IL-10 Signaling	1,19E00	4,64E-02	-0,378	FCGR2B,HLA-DQB1,IL1RAPL1,INPP5D,MAFB,MAPK14,NFKBIA	0	7	start	HLA-DQB1,FCGR2B,MAFB,NFKBIA,MAPK14,INPP5D,IL1RAPL1	0
PTEN Signaling	1,19E00	4,64E-02	-1,342	FLT1,IGF1R,IGF2R,INPP5D,ITGA9,ITGAX,MAGI2	0	7	start	FLT1,ITGA9,IGF2R,IGF1R,INPP5D,ITGAX,MAGI2	0
ERK/MAPK Signaling	1,18E00	4,19E-02	0,816	HSPB1,ITGA9,ITGAX,PLCG2,PPARG,PPM1L,PPP2R2B,PRKCE,TLN2	0	9	start	PRKCE,PPARG,PPM1L,PLCG2,ITGA9,HSPB1,ITGAX,TLN2,PPP2R2B	0
Uracil Degradation II (Reductive)	1,16E00	3,33E-01	NaN	DPYD	0	1	start	DPYD	0
Diphthamide Biosynthesis	1,16E00	3,33E-01	NaN	DPH6	0	1	start	DPH6	0
PRPP Biosynthesis I	1,16E00	3,33E-01	NaN	PRPS2	1	0	PRPS2	start	0
1,25-dihydroxyvitamin D3 Biosynthesis	1,16E00	3,33E-01	NaN	CYP2R1	1	0	CYP2R1	start	0
Ascorbate Recycling (Cytosolic)	1,16E00	3,33E-01	NaN	GLRX	0	1	start	GLRX	0
Thymine Degradation	1,16E00	3,33E-01	NaN	DPYD	0	1	start	DPYD	0
Fatty Acid β-oxidation III (Unsaturated, Odd Number)	1,16E00	3,33E-01	NaN	EHHADH	1	0	EHHADH	start	0
Death Receptor Signaling	1,16E00	5,32E-02	-1,342	ACTB,CFLAR,HSPB1,NAIP,NFKBIA	0	5	start	CFLAR,NFKBIA,HSPB1,NAIP,ACTB	0
3-phosphoinositide Degradation	1,14E00	4,28E-02	1,633	DUSP10,INPP4B,INPP5D,PPM1L,PPP2R2B,PTPN12,PTPRM,TNS3	0	8	start	INPP4B,PTPRM,PPM1L,TNS3,DUSP10,PTPN12,INPP5D,PPP2R2B	0
IL-1 Signaling	1,13E00	5,21E-02	1,342	GNAS,IRAK3,MAPK10,MAPK14,NFKBIA	0	5	start	GNAS,IRAK3,NFKBIA,MAPK14,MAPK10	0
14-3-3-mediated Signaling	1,12E00	4,76E-02	0,000	GFAP,MAPK10,PLCG2,PRKCE,SNCA,TUBA1A	0	6	start	PRKCE,PLCG2,SNCA,MAPK10,TUBA1A,GFAP	0
Inflammasome pathway	1,11E00	1E-01	NaN	NAIP,P2RX7	0	2	start	P2RX7,NAIP	0
Atherosclerosis Signaling	1,1E00	4,69E-02	NaN	ABHD3,ALOX15B,APOC1,APOD,APOE,LPL	0	6	start	ALOX15B,ABHD3,APOC1,APOE,LPL,APOD	0
Synaptic Long Term Depression	1,1E00	4,19E-02	2,121	ABHD3,GNAS,IGF1R,ITPR1,PLCG2,PPM1L,PPP2R2B,PRKCE	0	8	start	PRKCE,ABHD3,PPM1L,PLCG2,GNAS,IGF1R,ITPR1,PPP2R2B	0
D-myo-inositol-5-phosphate Metabolism	1,1E00	4,19E-02	2,236	DUSP10,INPP5D,PLCG2,PPM1L,PPP2R2B,PTPN12,PTPRM,TNS3	0	8	start	PTPRM,PPM1L,PLCG2,TNS3,DUSP10,PTPN12,INPP5D,PPP2R2B	0
IL-6 Signaling	1,09E00	4,65E-02	0,000	A2M,HSPB1,IL1RAPL1,MAPK10,MAPK14,NFKBIA	0	6	start	NFKBIA,HSPB1,MAPK14,MAPK10,A2M,IL1RAPL1	0
Glucocorticoid Receptor Signaling	1,06E00	3,32E-02	NaN	A2M,ACTB,CD163,FKBP4,FKBP5,HLA-DQB1,HSP90AB1,HSP90B1,HSPA1A/HSPA1B,HSPA5,MAPK10,MAPK14,NFAT5,NFKBIA,POLR2F,PPARG,PTGES3,SGK1	0	17	start	CD163,HSPA5,HLA-DQB1,PPARG,HSP90AB1,HSP90B1,FKBP4,PTGES3,NFAT5,NFKBIA,FKBP5,MAPK14,MAPK10,POLR2F,A2M,ACTB,SGK1	0
HGF Signaling	1,06E00	4,58E-02	1,000	GAB1,ITGA9,ITGAX,MAPK10,PLCG2,PRKCE	0	6	start	PRKCE,PLCG2,GAB1,ITGA9,MAPK10,ITGAX	0
Role of OCT4 in Mammalian Embryonic Stem Cell Pluripotency	1,06E00	6,67E-02	NaN	MEF2A,NR6A1,SPP1	0	3	start	SPP1,NR6A1,MEF2A	0
iNOS Signaling	1,06E00	6,67E-02	NaN	IRAK3,MAPK14,NFKBIA	0	3	start	IRAK3,NFKBIA,MAPK14	0
Chondroitin Sulfate Biosynthesis (Late Stages)	1,06E00	6,67E-02	NaN	CHST15,CHSY3,HS3ST4	0	3	start	HS3ST4,CHST15,CHSY3	0
Netrin Signaling	1,06E00	5,56E-02	NaN	ITPR1,NCK2,NFAT5,UNC5C	0	4	start	NFAT5,NCK2,ITPR1,UNC5C	0
Spermine and Spermidine Degradation I	1,04E00	2,5E-01	NaN	SAT1	0	1	start	SAT1	0
NAD Biosynthesis III	1,04E00	2,5E-01	NaN	NAMPT	0	1	start	NAMPT	0
Gαq Signaling	1,04E00	4,27E-02	0,816	GNAS,ITPR1,NFKBIA,PLCG2,PLD1,PLD4,PRKCE	0	7	start	PRKCE,PLCG2,GNAS,NFKBIA,ITPR1,PLD4,PLD1	0
Germ Cell-Sertoli Cell Junction Signaling	1,02E00	4,22E-02	NaN	A2M,ACTB,ACTN1,LIMK2,MAPK10,MAPK14,TUBA1A	0	7	start	LIMK2,ACTN1,MAPK14,MAPK10,A2M,TUBA1A,ACTB	0
STAT3 Pathway	1,01E00	4,44E-02	0,816	FLT1,IGF1R,IGF2R,MAPK10,MAPK14,SOCS6	0	6	start	SOCS6,FLT1,IGF2R,IGF1R,MAPK14,MAPK10	0
Telomerase Signaling	1E00	4,76E-02	1,000	HSP90AB1,HSP90B1,PPM1L,PPP2R2B,PTGES3	0	5	start	HSP90AB1,PPM1L,HSP90B1,PTGES3,PPP2R2B	0
White Adipose Tissue Browning Pathway	9,91E-01	4,38E-02	2,236	CTBP2,GNAS,ITPR1,MAPK14,PPARG,THRB	0	6	start	THRB,PPARG,GNAS,CTBP2,ITPR1,MAPK14	0
VDR/RXR Activation	9,75E-01	5,19E-02	NaN	PPARD,PRKCE,RUNX2,SPP1	0	4	start	SPP1,PRKCE,RUNX2,PPARD	0
Role of JAK family kinases in IL-6-type Cytokine Signaling	9,75E-01	5,19E-02	1,000	HSP90AB1,HSP90B1,MAPK10,MAPK14	0	4	start	HSP90AB1,HSP90B1,MAPK14,MAPK10	0
IL-22 Signaling	9,71E-01	8,33E-02	NaN	MAPK10,MAPK14	0	2	start	MAPK14,MAPK10	0
Tumoricidal Function of Hepatic Natural Killer Cells	9,71E-01	8,33E-02	NaN	SERPINB9,SRGN	0	2	start	SERPINB9,SRGN	0
Oxytocin Signaling Pathway	9,59E-01	3,65E-02	1,897	ATP2B4,HSPB1,ITPR1,LPL,MAPK10,MAPK14,MYO10,PPARD,PPARG,PRKCE	0	10	start	PRKCE,PPARG,LPL,PPARD,HSPB1,ATP2B4,MYO10,ITPR1,MAPK14,MAPK10	0
Actin Cytoskeleton Signaling	9,55E-01	3,75E-02	0,000	ACTB,ACTN1,IQGAP2,ITGA9,ITGAX,LIMK2,MSN,MYO10,TLN2	0	9	start	IQGAP2,LIMK2,ACTN1,MSN,ITGA9,MYO10,ITGAX,ACTB,TLN2	0
TNFR1 Signaling	9,55E-01	6E-02	NaN	NAIP,NFKBIA,TNFAIP3	0	3	start	NFKBIA,TNFAIP3,NAIP	0
Creatine-phosphate Biosynthesis	9,55E-01	2E-01	NaN	CKB	0	1	start	CKB	0
Glutathione Redox Reactions II	9,55E-01	2E-01	NaN	GLRX	0	1	start	GLRX	0
Acetate Conversion to Acetyl-CoA	9,55E-01	2E-01	NaN	ACSL1	0	1	start	ACSL1	0
Xenobiotic Metabolism AHR Signaling Pathway	9,47E-01	5,06E-02	-1,000	ALDH1A2,HSP90AB1,HSP90B1,PTGES3	0	4	start	HSP90AB1,ALDH1A2,HSP90B1,PTGES3	0
D-myo-inositol (1,4,5,6)-Tetrakisphosphate Biosynthesis	9,36E-01	4E-02	2,000	DUSP10,INPP5D,PPM1L,PPP2R2B,PTPN12,PTPRM,TNS3	0	7	start	PTPRM,PPM1L,TNS3,DUSP10,PTPN12,INPP5D,PPP2R2B	0
D-myo-inositol (3,4,5,6)-tetrakisphosphate Biosynthesis	9,36E-01	4E-02	2,000	DUSP10,INPP5D,PPM1L,PPP2R2B,PTPN12,PTPRM,TNS3	0	7	start	PTPRM,PPM1L,TNS3,DUSP10,PTPN12,INPP5D,PPP2R2B	0
UVC-Induced MAPK Signaling	9,36E-01	5,88E-02	NaN	MAPK10,MAPK14,PRKCE	0	3	start	PRKCE,MAPK14,MAPK10	0
Cellular Effects of Sildenafil (Viagra)	9,24E-01	4,2E-02	NaN	ACTB,GNAS,ITPR1,MYO10,PDE4D,PLCG2	0	6	start	PLCG2,GNAS,MYO10,ITPR1,PDE4D,ACTB	0
IL-17A Signaling in Gastric Cells	9,1E-01	7,69E-02	NaN	MAPK10,MAPK14	0	2	start	MAPK14,MAPK10	0
Tight Junction Signaling	9,07E-01	3,93E-02	NaN	ACTB,CASK,JAM3,MAGI2,MYO10,PPM1L,PPP2R2B	0	7	start	PPM1L,CASK,MYO10,JAM3,ACTB,MAGI2,PPP2R2B	0
Nitric Oxide Signaling in the Cardiovascular System	9,03E-01	4,42E-02	2,236	FLT1,HSP90AB1,HSP90B1,ITPR1,PRKCE	0	5	start	PRKCE,FLT1,HSP90AB1,HSP90B1,ITPR1	0
Chondroitin Sulfate Biosynthesis	9E-01	5,66E-02	NaN	CHST15,CHSY3,HS3ST4	0	3	start	HS3ST4,CHST15,CHSY3	0
Role of Pattern Recognition Receptors in Recognition of Bacteria and Viruses	8,96E-01	4,11E-02	1,633	MAPK10,PLCG2,PRKCE,TLR1,TLR5,TLR7	0	6	start	PRKCE,TLR5,PLCG2,TLR7,TLR1,MAPK10	0
CDK5 Signaling	8,89E-01	4,39E-02	0,447	GNAS,MAPK10,MAPK14,PPM1L,PPP2R2B	0	5	start	PPM1L,GNAS,MAPK14,MAPK10,PPP2R2B	0
Corticotropin Releasing Hormone Signaling	8,86E-01	4,08E-02	1,342	GNAS,ITPR1,MAPK14,MEF2A,PLCG2,PRKCE	0	6	start	PRKCE,PLCG2,GNAS,ITPR1,MAPK14,MEF2A	0
Chondroitin and Dermatan Biosynthesis	8,79E-01	1,67E-01	NaN	CHSY3	0	1	start	CHSY3	0
VEGF Family Ligand-Receptor Interactions	8,76E-01	4,76E-02	NaN	FLT1,NRP1,PLCG2,PRKCE	0	4	start	PRKCE,FLT1,PLCG2,NRP1	0
PEDF Signaling	8,76E-01	4,76E-02	NaN	CFLAR,MAPK14,NFKBIA,PPARG	0	4	start	PPARG,CFLAR,NFKBIA,MAPK14	0
Dermatan Sulfate Biosynthesis	8,63E-01	5,45E-02	NaN	CHST15,CHSY3,HS3ST4	0	3	start	HS3ST4,CHST15,CHSY3	0
MicroRNA Biogenesis Signaling Pathway	8,6E-01	3,83E-02	0,378	DDX5,HSP90AB1,HSP90B1,MAPK14,POLR2F,PTGES3,QKI	0	7	start	HSP90AB1,HSP90B1,PTGES3,DDX5,MAPK14,QKI,POLR2F	0
LPS-stimulated MAPK Signaling	8,6E-01	4,71E-02	1,000	MAPK10,MAPK14,NFKBIA,PRKCE	0	4	start	PRKCE,NFKBIA,MAPK14,MAPK10	0
Ethanol Degradation II	8,6E-01	7,14E-02	NaN	ACSL1,ALDH1A2	0	2	start	ACSL1,ALDH1A2	0
Cholecystokinin/Gastrin-mediated Signaling	8,57E-01	4,27E-02	0,447	ITPR1,MAPK10,MAPK14,MEF2A,PRKCE	0	5	start	PRKCE,ITPR1,MAPK14,MEF2A,MAPK10	0
PAK Signaling	8,57E-01	4,27E-02	NaN	ITGA9,ITGAX,LIMK2,MAPK10,NCK2	0	5	start	LIMK2,ITGA9,NCK2,MAPK10,ITGAX	0
Role of NFAT in Cardiac Hypertrophy	8,39E-01	3,64E-02	1,414	GNAS,IGF1R,ITPR1,MAPK10,MAPK14,MEF2A,PLCG2,PRKCE	0	8	start	PRKCE,PLCG2,GNAS,IGF1R,ITPR1,MAPK14,MEF2A,MAPK10	0
Role of IL-17A in Arthritis	8,3E-01	5,26E-02	NaN	MAPK10,MAPK14,NFKBIA	0	3	start	NFKBIA,MAPK14,MAPK10	0
RANK Signaling in Osteoclasts	8,24E-01	4,55E-02	NaN	MAPK10,MAPK14,MITF,NFKBIA	0	4	start	MITF,NFKBIA,MAPK14,MAPK10	0
Regulation of Cellular Mechanics by Calpain Protease	8,24E-01	4,55E-02	NaN	ACTN1,ITGA9,ITGAX,TLN2	0	4	start	ACTN1,ITGA9,ITGAX,TLN2	0
Phosphatidylcholine Biosynthesis I	8,18E-01	1,43E-01	NaN	CHPT1	0	1	start	CHPT1	0
Renin-Angiotensin Signaling	8,12E-01	4,13E-02	1,342	ITPR1,MAPK10,MAPK14,PLCG2,PRKCE	0	5	start	PRKCE,PLCG2,ITPR1,MAPK14,MAPK10	0
Epithelial Adherens Junction Signaling	7,99E-01	3,85E-02	0,000	IGF1R,LIMK2,MAGI2,PPM1L,PPP2R2B,TNS1	0	6	start	PPM1L,LIMK2,TNS1,IGF1R,MAGI2,PPP2R2B	0
Crosstalk between Dendritic Cells and Natural Killer Cells	7,85E-01	4,4E-02	NaN	ACTB,FSCN1,TLN2,TLR7	0	4	start	TLR7,FSCN1,ACTB,TLN2	0
Superpathway of Inositol Phosphate Compounds	7,72E-01	3,49E-02	1,633	DUSP10,INPP5D,PLCG2,PPM1L,PPP2R2B,PTPN12,PTPRM,TNS3	0	8	start	PTPRM,PPM1L,PLCG2,TNS3,DUSP10,PTPN12,INPP5D,PPP2R2B	0
Inhibition of Angiogenesis by TSP1	7,67E-01	6,25E-02	NaN	MAPK10,MAPK14	0	2	start	MAPK14,MAPK10	0
Superoxide Radicals Degradation	7,64E-01	1,25E-01	NaN	CAT	1	0	CAT	start	0
Ketolysis	7,64E-01	1,25E-01	NaN	BDH1	1	0	BDH1	start	0
Axonal Guidance Signaling	7,47E-01	3,05E-02	NaN	ADAMTS10,GNAS,ITGA9,ITGAX,LIMK2,LINGO1,NCK2,NFAT5,NRP1,PLCG2,PLXNC1,PRKCE,SDCBP,TUBA1A,UNC5C	0	15	start	PLXNC1,SDCBP,PRKCE,PLCG2,NRP1,GNAS,LIMK2,NFAT5,ITGA9,ADAMTS10,NCK2,ITGAX,TUBA1A,LINGO1,UNC5C	0
Activation of IRF by Cytosolic Pattern Recognition Receptors	7,4E-01	4,76E-02	NaN	MAPK10,NFKBIA,TRAF3	0	3	start	TRAF3,NFKBIA,MAPK10	0
Thrombopoietin Signaling	7,4E-01	4,76E-02	NaN	IRS2,PLCG2,PRKCE	0	3	start	PRKCE,PLCG2,IRS2	0
Induction of Apoptosis by HIV1	7,4E-01	4,76E-02	NaN	MAPK10,NAIP,NFKBIA	0	3	start	NFKBIA,NAIP,MAPK10	0
CCR3 Signaling in Eosinophils	7,26E-01	3,85E-02	NaN	GNAS,ITPR1,LIMK2,MAPK14,PRKCE	0	5	start	PRKCE,GNAS,LIMK2,ITPR1,MAPK14	0
3-phosphoinositide Biosynthesis	7,19E-01	3,48E-02	2,000	DUSP10,INPP5D,PPM1L,PPP2R2B,PTPN12,PTPRM,TNS3	0	7	start	PTPRM,PPM1L,TNS3,DUSP10,PTPN12,INPP5D,PPP2R2B	0
VEGF Signaling	7,19E-01	4,12E-02	1,000	ACTB,ACTN1,FLT1,PLCG2	0	4	start	FLT1,PLCG2,ACTN1,ACTB	0
Leucine Degradation I	7,17E-01	1,11E-01	NaN	BCAT1	0	1	start	BCAT1	0
Pyridoxal 5'-phosphate Salvage Pathway	7,12E-01	4,62E-02	NaN	LIMK2,PRKCE,SGK1	0	3	start	PRKCE,LIMK2,SGK1	0
Coagulation System	7,06E-01	5,71E-02	NaN	A2M,F13A1	0	2	start	F13A1,A2M	0
ERBB4 Signaling	6,99E-01	4,55E-02	NaN	ERBB4,PLCG2,PRKCE	0	3	start	PRKCE,PLCG2,ERBB4	0
AMPK Signaling	6,93E-01	3,32E-02	1,134	ACTB,GNAS,IRS2,MAPK14,PFKFB3,PPM1L,PPP2R2B,RAB27A	0	8	start	PPM1L,GNAS,RAB27A,IRS2,MAPK14,ACTB,PFKFB3,PPP2R2B	0
IL-17A Signaling in Airway Cells	6,86E-01	4,48E-02	NaN	MAPK10,MAPK14,NFKBIA	0	3	start	NFKBIA,MAPK14,MAPK10	0
Prostanoid Biosynthesis	6,78E-01	1E-01	NaN	PTGES3	0	1	start	PTGES3	0
GDP-glucose Biosynthesis	6,78E-01	1E-01	NaN	PGM1	0	1	start	PGM1	0
Sumoylation Pathway	6,76E-01	3,96E-02	NaN	CTBP2,MAPK10,NFKBIA,SNCA	0	4	start	SNCA,NFKBIA,CTBP2,MAPK10	0
Agrin Interactions at Neuromuscular Junction	6,74E-01	4,41E-02	NaN	ACTB,ERBB4,MAPK10	0	3	start	MAPK10,ACTB,ERBB4	0
Apoptosis Signaling	6,66E-01	3,92E-02	0,000	NAIP,NFKBIA,PLCG2,PRKCE	0	4	start	PRKCE,PLCG2,NFKBIA,NAIP	0
IL-17A Signaling in Fibroblasts	6,54E-01	5,26E-02	NaN	MAPK14,NFKBIA	0	2	start	NFKBIA,MAPK14	0
Inhibition of Matrix Metalloproteases	6,54E-01	5,26E-02	NaN	A2M,LRP1	0	2	start	LRP1,A2M	0
Assembly of RNA Polymerase I Complex	6,4E-01	9,09E-02	NaN	POLR2F	0	1	start	POLR2F	0
Glucose and Glucose-1-phosphate Degradation	6,4E-01	9,09E-02	NaN	PGM1	0	1	start	PGM1	0
Ketogenesis	6,4E-01	9,09E-02	NaN	BDH1	1	0	BDH1	start	0
Glycogen Degradation II	6,4E-01	9,09E-02	NaN	PGM1	0	1	start	PGM1	0
Role Of Chondrocytes In Rheumatoid Arthritis Signaling Pathway	6,38E-01	3,57E-02	0,447	CFLAR,IL1RAPL1,LRP1,MAPK14,RUNX2	0	5	start	RUNX2,CFLAR,LRP1,MAPK14,IL1RAPL1	0
Autophagy	6,36E-01	3,29E-02	0,378	DRAM1,IRS2,MAPK10,PPM1L,PPP2R2B,SESN1,TRAF3	0	7	start	PPM1L,DRAM1,TRAF3,SESN1,IRS2,MAPK10,PPP2R2B	0
Cardiac β-adrenergic Signaling	6,31E-01	3,39E-02	0,000	AKAP6,AKAP7,GNAS,PDE4D,PPM1L,PPP2R2B	0	6	start	PPM1L,GNAS,AKAP7,PDE4D,AKAP6,PPP2R2B	0
α-Adrenergic Signaling	6,29E-01	3,77E-02	2,000	GNAS,ITPR1,PLCG2,PRKCE	0	4	start	PRKCE,PLCG2,GNAS,ITPR1	0
NF-κB Signaling	6,13E-01	2,99E-02	1,508	FLT1,IGF1R,IGF2R,IRAK3,NFKBIA,PLCG2,TLR1,TLR5,TLR7,TNFAIP3,TRAF3	0	11	start	FLT1,TLR5,PLCG2,TRAF3,IRAK3,TLR7,NFKBIA,TNFAIP3,IGF2R,IGF1R,TLR1	0
Mechanisms of Viral Exit from Host Cells	6,06E-01	4,88E-02	NaN	ACTB,PRKCE	0	2	start	PRKCE,ACTB	0
Hypoxia Signaling in the Cardiovascular System	6,04E-01	4,05E-02	NaN	HSP90AB1,HSP90B1,NFKBIA	0	3	start	HSP90AB1,HSP90B1,NFKBIA	0
GPCR-Mediated Integration of Enteroendocrine Signaling Exemplified by an L Cell	6,04E-01	4,05E-02	NaN	GNAS,ITPR1,PLCG2	0	3	start	PLCG2,GNAS,ITPR1	0
Caveolar-mediated Endocytosis Signaling	5,93E-01	4E-02	NaN	ACTB,ITGA9,ITGAX	0	3	start	ITGA9,ITGAX,ACTB	0
Dermatan Sulfate Biosynthesis (Late Stages)	5,9E-01	4,76E-02	NaN	CHST15,HS3ST4	0	2	start	HS3ST4,CHST15	0
Aryl Hydrocarbon Receptor Signaling	5,85E-01	3,4E-02	NaN	ALDH1A2,HSP90AB1,HSP90B1,HSPB1,PTGES3	0	5	start	HSP90AB1,ALDH1A2,HSP90B1,PTGES3,HSPB1	0
Macropinocytosis Signaling	5,82E-01	3,95E-02	NaN	CSF1R,PLCG2,PRKCE	0	3	start	PRKCE,PLCG2,CSF1R	0
Hepatic Cholestasis	5,77E-01	3,24E-02	NaN	CYP27A1,IL1RAPL1,IRAK3,MAPK10,NFKBIA,PRKCE	0	6	start	CYP27A1,PRKCE,IRAK3,NFKBIA,MAPK10,IL1RAPL1	0
Glycogen Degradation III	5,77E-01	7,69E-02	NaN	PGM1	0	1	start	PGM1	0
Bile Acid Biosynthesis, Neutral Pathway	5,77E-01	7,69E-02	NaN	CYP27A1	0	1	start	CYP27A1	0
Histamine Degradation	5,77E-01	7,69E-02	NaN	ALDH1A2	0	1	start	ALDH1A2	0
Maturity Onset Diabetes of Young (MODY) Signaling	5,72E-01	3,9E-02	NaN	APOC1,APOD,APOE	0	3	start	APOC1,APOE,APOD	0
Chemokine Signaling	5,72E-01	3,9E-02	NaN	LIMK2,MAPK14,PLCG2	0	3	start	PLCG2,LIMK2,MAPK14	0
Factors Promoting Cardiogenesis in Vertebrates	5,7E-01	3,36E-02	1,000	LRP1,MAPK10,MAPK14,PLCG2,PRKCE	0	5	start	PRKCE,PLCG2,LRP1,MAPK14,MAPK10	0
Role of RIG1-like Receptors in Antiviral Innate Immunity	5,62E-01	4,55E-02	NaN	NFKBIA,TRAF3	0	2	start	TRAF3,NFKBIA	0
MIF Regulation of Innate Immunity	5,62E-01	4,55E-02	NaN	MAPK10,NFKBIA	0	2	start	NFKBIA,MAPK10	0
Chondroitin Sulfate Degradation (Metazoa)	5,5E-01	7,14E-02	NaN	CEMIP2	0	1	start	CEMIP2	0
nNOS Signaling in Neurons	5,48E-01	4,44E-02	NaN	DLG2,PRKCE	0	2	start	PRKCE,DLG2	0
GPCR-Mediated Nutrient Sensing in Enteroendocrine Cells	5,35E-01	3,42E-02	2,000	GNAS,ITPR1,PLCG2,PRKCE	0	4	start	PRKCE,PLCG2,GNAS,ITPR1	0
Role of MAPK Signaling in the Pathogenesis of Influenza	5,33E-01	3,7E-02	NaN	ABHD3,MAPK10,MAPK14	0	3	start	ABHD3,MAPK14,MAPK10	0
Natural Killer Cell Signaling	5,27E-01	3,11E-02	2,449	HSPA1A/HSPA1B,HSPA5,LIMK2,MAPK14,NFAT5,PLCG2	0	5	start	HSPA5,PLCG2,LIMK2,NFAT5,MAPK14	0
Adrenomedullin signaling pathway	5,27E-01	3,11E-02	1,633	GNAS,ITPR1,MAPK10,MAPK14,PLCG2,PPARG	0	6	start	PPARG,PLCG2,GNAS,ITPR1,MAPK14,MAPK10	0
Fatty Acid Activation	5,26E-01	6,67E-02	NaN	ACSL1	0	1	start	ACSL1	0
Dermatan Sulfate Degradation (Metazoa)	5,26E-01	6,67E-02	NaN	CEMIP2	0	1	start	CEMIP2	0
Gap Junction Signaling	5,21E-01	3,09E-02	NaN	ACTB,GNAS,ITPR1,PLCG2,PRKCE,TUBA1A	0	6	start	PRKCE,PLCG2,GNAS,ITPR1,TUBA1A,ACTB	0
Coronavirus Pathogenesis Pathway	5,21E-01	3,09E-02	-0,816	MAPK10,MAPK14,NFKBIA,TLR7,TNPO1,TRAF3	0	6	start	TNPO1,TRAF3,TLR7,NFKBIA,MAPK14,MAPK10	0
Phagosome Formation	5,14E-01	2,68E-02	1,414	ABHD3,ADGRL3,FCGR2B,GPR65,GPRC5B,ITGA9,ITGAX,ITPR1,LIMK2,MYO10,PLCG2,PLD1,PLD4,PRKCE,TLN2,TLR1,TLR5,TLR7	0	18	start	PRKCE,TLR5,ABHD3,PLCG2,FCGR2B,LIMK2,TLR7,GPR65,ITGA9,TLR1,MYO10,ITPR1,PLD4,PLD1,GPRC5B,ADGRL3,ITGAX,TLN2	0
Cyclins and Cell Cycle Regulation	5,04E-01	3,57E-02	NaN	FBXL5,PPM1L,PPP2R2B	0	3	start	PPM1L,FBXL5,PPP2R2B	0
Extrinsic Prothrombin Activation Pathway	5,02E-01	6,25E-02	NaN	F13A1	0	1	start	F13A1	0
D-myo-inositol (1,4,5)-trisphosphate Degradation	5,02E-01	6,25E-02	NaN	INPP5D	0	1	start	INPP5D	0
Fatty Acid α-oxidation	5,02E-01	6,25E-02	NaN	ALDH1A2	0	1	start	ALDH1A2	0
Glioma Signaling	4,98E-01	3,28E-02	2,000	IGF1R,IGF2R,PLCG2,PRKCE	0	4	start	PRKCE,PLCG2,IGF2R,IGF1R	0
HIPPO signaling	4,96E-01	3,53E-02	NaN	DLG2,PPM1L,PPP2R2B	0	3	start	PPM1L,DLG2,PPP2R2B	0
FGF Signaling	4,88E-01	3,49E-02	NaN	GAB1,ITPR1,MAPK14	0	3	start	GAB1,ITPR1,MAPK14	0
Amyloid Processing	4,87E-01	4E-02	NaN	MAPK14,PRKCE	0	2	start	PRKCE,MAPK14	0
Ephrin Receptor Signaling	4,83E-01	2,99E-02	2,000	GNAS,ITGA9,ITGAX,LIMK2,NCK2,SDCBP	0	6	start	SDCBP,GNAS,LIMK2,ITGA9,NCK2,ITGAX	0
RAN Signaling	4,8E-01	5,88E-02	NaN	TNPO1	0	1	start	TNPO1	0
1D-myo-inositol Hexakisphosphate Biosynthesis II (Mammalian)	4,8E-01	5,88E-02	NaN	INPP5D	0	1	start	INPP5D	0
D-myo-inositol (1,3,4)-trisphosphate Biosynthesis	4,8E-01	5,88E-02	NaN	INPP5D	0	1	start	INPP5D	0
Pregnenolone Biosynthesis	4,8E-01	5,88E-02	NaN	CYP27A1	0	1	start	CYP27A1	0
Estrogen Receptor Signaling	4,74E-01	2,74E-02	2,333	CTBP2,DDX5,GNAS,HSP90AB1,HSP90B1,IGF1R,IGF2R,LIMK2,PLCG2,PRKCE,RUNX2	0	11	start	PRKCE,HSP90AB1,RUNX2,PLCG2,GNAS,HSP90B1,LIMK2,DDX5,CTBP2,IGF2R,IGF1R	0
Molecular Mechanisms of Cancer	4,67E-01	2,71E-02	NaN	CDK14,CFLAR,GAB1,GNAS,ITGA9,ITGAX,LRP1,MAPK10,MAPK14,NAIP,NFKBIA,PRKCE	0	12	start	PRKCE,CDK14,GNAS,GAB1,CFLAR,NFKBIA,ITGA9,LRP1,MAPK14,NAIP,MAPK10,ITGAX	0
BMP signaling pathway	4,62E-01	3,37E-02	NaN	MAPK10,MAPK14,RUNX2	0	3	start	RUNX2,MAPK14,MAPK10	0
PI3K Signaling in B Lymphocytes	4,57E-01	2,77E-02	1,414	BLNK,FCGR2B,INPP5D,IRS2,ITPR1,NFAT5,NFKBIA,PIK3AP1,PLCG2	0	9	start	PIK3AP1,PLCG2,FCGR2B,NFAT5,NFKBIA,IRS2,ITPR1,INPP5D,BLNK	0
Acute Myeloid Leukemia Signaling	4,55E-01	3,33E-02	NaN	CSF1R,CSF2RA,CSF3R	0	3	start	CSF1R,CSF3R,CSF2RA	0
G Beta Gamma Signaling	4,5E-01	3,1E-02	NaN	GNAS,ITPR1,PLCG2,PRKCE	0	4	start	PRKCE,PLCG2,GNAS,ITPR1	0
Actin Nucleation by ARP-WASP Complex	4,47E-01	3,3E-02	NaN	ITGA9,ITGAX,NCK2	0	3	start	ITGA9,NCK2,ITGAX	0
B Cell Receptor Signaling	4,46E-01	2,72E-02	2,333	BCL6,BLNK,FCGR2B,GAB1,INPP5D,MAPK14,NFAT5,NFKBIA,PIK3AP1,PLCG2	0	10	start	BCL6,PIK3AP1,PLCG2,FCGR2B,GAB1,NFAT5,NFKBIA,MAPK14,INPP5D,BLNK	0
Lymphotoxin β Receptor Signaling	4,44E-01	3,7E-02	NaN	NFKBIA,TRAF3	0	2	start	TRAF3,NFKBIA	0
Glutaryl-CoA Degradation	4,41E-01	5,26E-02	NaN	EHHADH	1	0	EHHADH	start	0
γ-linolenate Biosynthesis II (Animals)	4,41E-01	5,26E-02	NaN	ACSL1	0	1	start	ACSL1	0
Tryptophan Degradation X (Mammalian, via Tryptamine)	4,41E-01	5,26E-02	NaN	ALDH1A2	0	1	start	ALDH1A2	0
Mitochondrial L-carnitine Shuttle Pathway	4,41E-01	5,26E-02	NaN	ACSL1	0	1	start	ACSL1	0
CD27 Signaling in Lymphocytes	4,33E-01	3,64E-02	NaN	MAPK10,NFKBIA	0	2	start	NFKBIA,MAPK10	0
SPINK1 Pancreatic Cancer Pathway	4,33E-01	3,64E-02	NaN	CPA6,CPM	0	2	start	CPA6,CPM	0
Calcium Signaling	4,31E-01	2,84E-02	1,000	ATP2B4,ATP2C1,ITPR1,MEF2A,MYO10,NFAT5	0	6	start	NFAT5,ATP2C1,ATP2B4,MYO10,ITPR1,MEF2A	0
EGF Signaling	4,24E-01	3,57E-02	NaN	ITPR1,MAPK14	0	2	start	ITPR1,MAPK14	0
Cardiac Hypertrophy Signaling	4,18E-01	2,76E-02	1,134	GNAS,HSPB1,IGF1R,MAPK10,MAPK14,MEF2A,PLCG2	0	7	start	PLCG2,GNAS,HSPB1,IGF1R,MAPK14,MEF2A,MAPK10	0
Retinoic acid Mediated Apoptosis Signaling	4,13E-01	3,51E-02	NaN	CFLAR,TNFRSF10D	0	2	start	TNFRSF10D,CFLAR	0
Salvage Pathways of Pyrimidine Ribonucleotides	4,1E-01	3,12E-02	NaN	LIMK2,PRKCE,SGK1	0	3	start	PRKCE,LIMK2,SGK1	0
Regulation of eIF4 and p70S6K Signaling	4,06E-01	2,84E-02	NaN	ITGA9,ITGAX,MAPK14,PPM1L,PPP2R2B	0	5	start	PPM1L,ITGA9,MAPK14,ITGAX,PPP2R2B	0
Insulin Receptor Signaling	4,06E-01	2,94E-02	1,000	GAB1,INPP5D,IRS2,SGK1	0	4	start	GAB1,IRS2,INPP5D,SGK1	0
Role of CHK Proteins in Cell Cycle Checkpoint Control	4,05E-01	3,45E-02	NaN	PPM1L,PPP2R2B	0	2	start	PPM1L,PPP2R2B	0
Semaphorin Signaling in Neurons	3,96E-01	3,39E-02	NaN	LIMK2,NRP1	0	2	start	NRP1,LIMK2	0
GADD45 Signaling	3,96E-01	3,39E-02	NaN	MAPK10,MAPK14	0	2	start	MAPK14,MAPK10	0
Superpathway of D-myo-inositol (1,4,5)-trisphosphate Metabolism	3,91E-01	4,55E-02	NaN	INPP5D	0	1	start	INPP5D	0
Apelin Endothelial Signaling Pathway	3,89E-01	2,88E-02	0,000	GNAS,MAPK10,MEF2A,PRKCE	0	4	start	PRKCE,GNAS,MEF2A,MAPK10	0
PCP (Planar Cell Polarity) Pathway	3,87E-01	3,33E-02	NaN	MAPK10,ROR2	0	2	start	ROR2,MAPK10	0
Neuropathic Pain Signaling In Dorsal Horn Neurons	3,83E-01	3E-02	NaN	ITPR1,PLCG2,PRKCE	0	3	start	PRKCE,PLCG2,ITPR1	0
Heparan Sulfate Biosynthesis (Late Stages)	3,79E-01	3,28E-02	NaN	CHST15,HS3ST4	0	2	start	HS3ST4,CHST15	0
Vitamin-C Transport	3,78E-01	4,35E-02	NaN	GLRX	0	1	start	GLRX	0
Acute Phase Response Signaling	3,67E-01	2,72E-02	0,000	A2M,MAPK14,NFKBIA,SOCS6,TF	0	5	start	SOCS6,NFKBIA,MAPK14,A2M,TF	0
Dopamine Degradation	3,64E-01	4,17E-02	NaN	ALDH1A2	0	1	start	ALDH1A2	0
NAD Signaling Pathway	3,57E-01	2,76E-02	NaN	H2BC5,H2BC8,NAMPT,POLR2F	0	4	start	NAMPT,H2BC5,POLR2F,H2BC8	0
IGF-1 Signaling	3,52E-01	2,86E-02	NaN	IGF1R,IRS2,SOCS6	0	3	start	SOCS6,IGF1R,IRS2	0
CDP-diacylglycerol Biosynthesis I	3,51E-01	4E-02	NaN	AGPAT4	0	1	start	AGPAT4	0
GNRH Signaling	3,49E-01	2,66E-02	1,342	GNAS,ITPR1,MAPK10,MAPK14,PRKCE	0	5	start	PRKCE,GNAS,ITPR1,MAPK14,MAPK10	0
WNT/Ca+ pathway	3,47E-01	3,08E-02	NaN	NFAT5,PLCG2	0	2	start	PLCG2,NFAT5	0
Endocannabinoid Neuronal Synapse Pathway	3,42E-01	2,7E-02	1,000	ITPR1,MAPK10,MAPK14,PLCG2	0	4	start	PLCG2,ITPR1,MAPK14,MAPK10	0
Hepatic Fibrosis / Hepatic Stellate Cell Activation	3,4E-01	2,63E-02	NaN	A2M,FLT1,IGF1R,IL1RAPL1,MYO10	0	5	start	FLT1,IGF1R,MYO10,A2M,IL1RAPL1	0
D-myo-inositol (1,4,5)-Trisphosphate Biosynthesis	3,38E-01	3,85E-02	NaN	PLCG2	0	1	start	PLCG2	0
Tryptophan Degradation III (Eukaryotic)	3,38E-01	3,85E-02	NaN	EHHADH	1	0	EHHADH	start	0
Apelin Liver Signaling Pathway	3,38E-01	3,85E-02	NaN	MAPK10	0	1	start	MAPK10	0
Role of JAK1 and JAK3 in γc Cytokine Signaling	3,32E-01	2,99E-02	NaN	BLNK,IRS2	0	2	start	IRS2,BLNK	0
Glutathione-mediated Detoxification	3,26E-01	3,7E-02	NaN	LANCL1	0	1	start	LANCL1	0
Phosphatidylglycerol Biosynthesis II (Non-plastidic)	3,26E-01	3,7E-02	NaN	AGPAT4	0	1	start	AGPAT4	0
Heparan Sulfate Biosynthesis	3,24E-01	2,94E-02	NaN	CHST15,HS3ST4	0	2	start	HS3ST4,CHST15	0
Regulation of Actin-based Motility by Rho	3,22E-01	2,73E-02	NaN	ACTB,ITGA9,ITGAX	0	3	start	ITGA9,ITGAX,ACTB	0
Melatonin Signaling	3,18E-01	2,9E-02	NaN	PLCG2,PRKCE	0	2	start	PRKCE,PLCG2	0
Prostate Cancer Signaling	3,17E-01	2,7E-02	NaN	HSP90AB1,HSP90B1,NFKBIA	0	3	start	HSP90AB1,HSP90B1,NFKBIA	0
RAR Activation	3,15E-01	2,55E-02	NaN	ACTB,ALDH1A2,MAPK10,MAPK14,PRKCE	0	5	start	PRKCE,ALDH1A2,MAPK14,MAPK10,ACTB	0
Systemic Lupus Erythematosus In B Cell Signaling Pathway	3,15E-01	2,44E-02	1,508	BLNK,FCGR2B,GAB1,INPP5D,NFAT5,PIK3AP1,PLCG2,PRKCE,RASGRP3,TLR7,TRAF3	0	11	start	PRKCE,RASGRP3,PIK3AP1,PLCG2,TRAF3,FCGR2B,GAB1,TLR7,NFAT5,INPP5D,BLNK	0
IL-13 Signaling Pathway	3,02E-01	2,63E-02	NaN	ALOX15B,CHI3L1,MAPK14	0	3	start	CHI3L1,ALOX15B,MAPK14	0
CTLA4 Signaling in Cytotoxic T Lymphocytes	2,98E-01	2,42E-02	-1,414	HLA-DQB1,MAPK10,MAPK14,NFAT5,PLCG2,PLD1,PLD4,PPM1L,PPP2R2B	0	9	start	HLA-DQB1,PPM1L,PLCG2,NFAT5,MAPK14,PLD4,PLD1,MAPK10,PPP2R2B	0
Ephrin B Signaling	2,98E-01	2,78E-02	NaN	GNAS,NCK2	0	2	start	GNAS,NCK2	0
Noradrenaline and Adrenaline Degradation	2,94E-01	3,33E-02	NaN	ALDH1A2	0	1	start	ALDH1A2	0
IL-7 Signaling Pathway	2,92E-01	2,74E-02	NaN	BCL6,MAPK14	0	2	start	BCL6,MAPK14	0
Virus Entry via Endocytic Pathways	2,87E-01	2,56E-02	NaN	ACTB,PLCG2,PRKCE	0	3	start	PRKCE,PLCG2,ACTB	0
Retinoate Biosynthesis I	2,66E-01	3,03E-02	NaN	ALDH1A2	0	1	start	ALDH1A2	0
CXCR4 Signaling	2,64E-01	2,41E-02	1,000	GNAS,ITPR1,MAPK10,PRKCE	0	4	start	PRKCE,GNAS,ITPR1,MAPK10	0
NF-κB Activation by Viruses	2,62E-01	2,56E-02	NaN	NFKBIA,PRKCE	0	2	start	PRKCE,NFKBIA	0
Androgen Signaling	2,6E-01	2,4E-02	NaN	GNAS,ITPR1,POLR2F,PRKCE	0	4	start	PRKCE,GNAS,ITPR1,POLR2F	0
GP6 Signaling Pathway	2,59E-01	2,44E-02	NaN	ITPR1,PLCG2,PRKCE	0	3	start	PRKCE,PLCG2,ITPR1	0
Erythropoietin Signaling Pathway	2,56E-01	2,38E-02	1,000	IRS2,ITPR1,NFKBIA,PRKCE	0	4	start	PRKCE,NFKBIA,IRS2,ITPR1	0
IL-3 Signaling	2,56E-01	2,53E-02	NaN	INPP5D,PRKCE	0	2	start	PRKCE,INPP5D	0
Dopamine Receptor Signaling	2,56E-01	2,53E-02	NaN	PPM1L,PPP2R2B	0	2	start	PPM1L,PPP2R2B	0
Pancreatic Adenocarcinoma Signaling	2,55E-01	2,42E-02	NaN	MAPK10,PLD1,PLD4	0	3	start	PLD4,PLD1,MAPK10	0
Ribonucleotide Reductase Signaling Pathway	2,53E-01	2,37E-02	-1,000	ACTB,FBXL5,MAPK10,MAPK14	0	4	start	FBXL5,MAPK14,MAPK10,ACTB	0
IL-9 Signaling	2,49E-01	2,86E-02	NaN	IRS2	0	1	start	IRS2	0
Nucleotide Excision Repair Pathway	2,49E-01	2,86E-02	NaN	POLR2F	0	1	start	POLR2F	0
WNT/β-catenin Signaling	2,46E-01	2,34E-02	NaN	LRP1,PPARD,PPM1L,PPP2R2B	0	4	start	PPM1L,PPARD,LRP1,PPP2R2B	0
MIF-mediated Glucocorticoid Regulation	2,42E-01	2,78E-02	NaN	NFKBIA	0	1	start	NFKBIA	0
Pyrimidine Ribonucleotides Interconversion	2,42E-01	2,78E-02	NaN	ENTPD1	0	1	start	ENTPD1	0
Complement System	2,42E-01	2,78E-02	NaN	ITGAX	0	1	start	ITGAX	0
Synaptic Long Term Potentiation	2,38E-01	2,34E-02	NaN	ITPR1,PLCG2,PRKCE	0	3	start	PRKCE,PLCG2,ITPR1	0
Notch Signaling	2,34E-01	2,7E-02	NaN	MAML2	0	1	start	MAML2	0
Antigen Presentation Pathway	2,27E-01	2,63E-02	NaN	HLA-DQB1	0	1	start	HLA-DQB1	0
Pyrimidine Ribonucleotides De Novo Biosynthesis	2,2E-01	2,56E-02	NaN	ENTPD1	0	1	start	ENTPD1	0
Intrinsic Prothrombin Activation Pathway	2,07E-01	2,44E-02	NaN	F13A1	0	1	start	F13A1	0
Retinol Biosynthesis	2,01E-01	2,38E-02	NaN	LPL	0	1	start	LPL	0
Coronavirus Replication Pathway	2,01E-01	2,38E-02	NaN	TUBA1A	0	1	start	TUBA1A	0
Oxytocin In Brain Signaling Pathway	-0E00	2,06E-02	1,000	ABHD3,ITPR1,MEF2A,PRKCE	0	4	start	PRKCE,ABHD3,ITPR1,MEF2A	0
Pulmonary Healing Signaling Pathway	-0E00	2,03E-02	1,000	MAPK10,MAPK14,NFKBIA,PRKCE	0	4	start	PRKCE,NFKBIA,MAPK14,MAPK10	0
Wound Healing Signaling Pathway	-0E00	1,26E-02	NaN	IL1RAPL1,MAPK10,NFKBIA	0	3	start	NFKBIA,MAPK10,IL1RAPL1	0
Role Of Osteoblasts In Rheumatoid Arthritis Signaling Pathway	-0E00	2,19E-02	0,447	CTSH,IGF1R,IGF2R,LRP1,RUNX2	0	5	start	RUNX2,LRP1,IGF2R,IGF1R,CTSH	0
Circadian Rhythm Signaling	-0E00	1,9E-02	NaN	CIRBP,GNAS,ITPR1,PLCG2,PRKCE	0	5	start	PRKCE,PLCG2,GNAS,ITPR1,CIRBP	0
p53 Signaling	-0E00	2,04E-02	NaN	DRAM1,MAPK14	0	2	start	DRAM1,MAPK14	0
Ceramide Signaling	-0E00	2,2E-02	NaN	PPM1L,PPP2R2B	0	2	start	PPM1L,PPP2R2B	0
PXR/RXR Activation	-0E00	1,59E-02	NaN	SCD	0	1	start	SCD	0
TR/RXR Activation	-0E00	1,19E-02	NaN	THRB	0	1	start	THRB	0
Role of BRCA1 in DNA Damage Response	-0E00	1,25E-02	NaN	ACTB	0	1	start	ACTB	0
Role of NFAT in Regulation of the Immune Response	-0E00	1,75E-02	1,134	BLNK,FCGR2B,GNAS,HLA-DQB1,ITPR1,MEF2A,NFAT5,NFKBIA,PLCG2,TNPO1	0	10	start	HLA-DQB1,TNPO1,PLCG2,GNAS,FCGR2B,NFAT5,NFKBIA,ITPR1,MEF2A,BLNK	0
FcγRIIB Signaling in B Lymphocytes	-0E00	2,21E-02	0,000	BLNK,FCGR2B,INPP5D,ITPR1,MAPK10,PLCG2	0	6	start	PLCG2,FCGR2B,ITPR1,INPP5D,MAPK10,BLNK	0
CCR5 Signaling in Macrophages	-0E00	2,03E-02	1,342	GNAS,ITPR1,MAPK10,MAPK14,PLCG2,PRKCE	0	6	start	PRKCE,PLCG2,GNAS,ITPR1,MAPK14,MAPK10	0
Calcium-induced T Lymphocyte Apoptosis	-0E00	1,19E-02	NaN	HLA-DQB1,ITPR1,PRKCE	0	3	start	HLA-DQB1,PRKCE,ITPR1	0
IL-17 Signaling	-0E00	2,25E-02	1,000	HSP90AB1,HSP90B1,MAPK10,MAPK14	0	4	start	HSP90AB1,HSP90B1,MAPK14,MAPK10	0
Airway Pathology in Chronic Obstructive Pulmonary Disease	-0E00	8,85E-03	NaN	APOD	0	1	start	APOD	0
T Helper Cell Differentiation	-0E00	7,49E-03	NaN	BCL6,HLA-DQB1	0	2	start	HLA-DQB1,BCL6	0
CD28 Signaling in T Helper Cells	-0E00	1,61E-02	NaN	HLA-DQB1,ITPR1,MAPK10,NFAT5,NFKBIA	0	5	start	HLA-DQB1,NFAT5,NFKBIA,ITPR1,MAPK10	0
IL-15 Signaling	-0E00	3,77E-03	NaN	MAPK14	0	1	start	MAPK14	0
Reelin Signaling in Neurons	-0E00	1,45E-02	NaN	APOE,MAPK10	0	2	start	APOE,MAPK10	0
Angiopoietin Signaling	-0E00	1,32E-02	NaN	NFKBIA	0	1	start	NFKBIA	0
Relaxin Signaling	-0E00	1,99E-02	NaN	GNAS,NFKBIA,PDE4D	0	3	start	GNAS,NFKBIA,PDE4D	0
CNTF Signaling	-0E00	1,79E-02	NaN	RPS6KA3	1	0	RPS6KA3	start	0
Thrombin Signaling	-0E00	2,27E-02	2,236	GNAS,ITPR1,MAPK14,PLCG2,PRKCE	0	5	start	PRKCE,PLCG2,GNAS,ITPR1,MAPK14	0
ICOS-ICOSL Signaling in T Helper Cells	-0E00	1,66E-02	NaN	HLA-DQB1,INPP5D,ITPR1,NFAT5,NFKBIA	0	5	start	HLA-DQB1,NFAT5,NFKBIA,ITPR1,INPP5D	0
HMGB1 Signaling	-0E00	1,26E-02	NaN	MAPK10,MAPK14	0	2	start	MAPK14,MAPK10	0
Human Embryonic Stem Cell Pluripotency	-0E00	1,52E-02	NaN	HSP90AB1,HSP90B1,PRKCE	0	3	start	PRKCE,HSP90AB1,HSP90B1	0
DNA Methylation and Transcriptional Repression Signaling	-0E00	9,01E-03	NaN	CDK14	0	1	start	CDK14	0
Role of NANOG in Mammalian Embryonic Stem Cell Pluripotency	-0E00	8,2E-03	NaN	GAB1	0	1	start	GAB1	0
CREB Signaling in Neurons	-0E00	1,85E-02	1,897	ADGRL3,FLT1,GNAS,GPR65,GPRC5B,IGF1R,IGF2R,ITPR1,PLCG2,POLR2F,PRKCE	0	11	start	PRKCE,FLT1,PLCG2,GNAS,GPR65,IGF2R,IGF1R,ITPR1,POLR2F,GPRC5B,ADGRL3	0
Melanoma Signaling	-0E00	2E-02	NaN	MITF	0	1	start	MITF	0
Renal Cell Carcinoma Signaling	-0E00	1,28E-02	NaN	GAB1	0	1	start	GAB1	0
Type I Diabetes Mellitus Signaling	-0E00	1,64E-02	0,000	HLA-DQB1,MAPK10,MAPK14,NFKBIA,SOCS6	0	5	start	SOCS6,HLA-DQB1,NFKBIA,MAPK14,MAPK10	0
Small Cell Lung Cancer Signaling	-0E00	2,13E-02	NaN	NFKBIA,TRAF3	0	2	start	TRAF3,NFKBIA	0
Primary Immunodeficiency Signaling	-0E00	1,96E-02	NaN	BLNK	0	1	start	BLNK	0
Allograft Rejection Signaling	-0E00	4,02E-03	NaN	HLA-DQB1	0	1	start	HLA-DQB1	0
Autoimmune Thyroid Disease Signaling	-0E00	4E-03	NaN	HLA-DQB1	0	1	start	HLA-DQB1	0
Thyroid Cancer Signaling	-0E00	1,3E-02	NaN	IRS2	0	1	start	IRS2	0
Graft-versus-Host Disease Signaling	-0E00	4,13E-03	NaN	HLA-DQB1	0	1	start	HLA-DQB1	0
Chronic Myeloid Leukemia Signaling	-0E00	9,43E-03	NaN	CTBP2	0	1	start	CTBP2	0
Non-Small Cell Lung Cancer Signaling	-0E00	1,08E-02	NaN	ITPR1	0	1	start	ITPR1	0
Gα12/13 Signaling	-0E00	2,26E-02	NaN	MAPK10,MEF2A,NFKBIA	0	3	start	NFKBIA,MEF2A,MAPK10	0
p70S6K Signaling	-0E00	1,57E-02	0,447	PLCG2,PLD1,PPM1L,PPP2R2B,PRKCE	0	5	start	PRKCE,PPM1L,PLCG2,PLD1,PPP2R2B	0
Colorectal Cancer Metastasis Signaling	-0E00	2,27E-02	1,342	GNAS,LRP1,MAPK10,TLR1,TLR5,TLR7	0	6	start	TLR5,GNAS,TLR7,LRP1,TLR1,MAPK10	0
MYC Mediated Apoptosis Signaling	-0E00	2E-02	NaN	CFLAR	0	1	start	CFLAR	0
G Protein Signaling Mediated by Tubby	-0E00	1,5E-02	2,000	GNAS,NAMPT,PLCG2,THRB	0	4	start	NAMPT,THRB,PLCG2,GNAS	0
Communication between Innate and Adaptive Immune Cells	-0E00	6,47E-03	NaN	TLR1,TLR5,TLR7	0	3	start	TLR5,TLR7,TLR1	0
Sphingosine-1-phosphate Signaling	-0E00	8,55E-03	NaN	PLCG2	0	1	start	PLCG2	0
Systemic Lupus Erythematosus Signaling	-0E00	8,46E-03	NaN	FCGR2B,INPP5D,NFAT5,PLCG2,TLR7	0	5	start	PLCG2,FCGR2B,TLR7,NFAT5,INPP5D	0
CDC42 Signaling	-0E00	2,06E-02	1,000	HLA-DQB1,IQGAP2,ITGA9,ITGAX,LIMK2,MAPK10,MAPK14	0	7	start	IQGAP2,HLA-DQB1,LIMK2,ITGA9,MAPK14,MAPK10,ITGAX	0
FAK Signaling	-0E00	1,93E-02	0,500	ADGRL3,ASAP1,BCAR3,FLT1,GPR65,GPRC5B,IGF1R,ITGA9,ITGAX,MAPK10,MAPK14,NCK2,PLCG2,PTPN12,SDCBP,SOCS6	0	16	start	SOCS6,SDCBP,FLT1,PLCG2,GPR65,PTPN12,ASAP1,ITGA9,NCK2,IGF1R,MAPK14,MAPK10,BCAR3,GPRC5B,ADGRL3,ITGAX	0
EIF2 Signaling	-0E00	1,42E-02	NaN	ACTB,HSPA5,IGF1R	0	3	start	HSPA5,IGF1R,ACTB	0
Hereditary Breast Cancer Signaling	-0E00	1,44E-02	NaN	ACTB,POLR2F	0	2	start	POLR2F,ACTB	0
HER-2 Signaling in Breast Cancer	-0E00	8,97E-03	NaN	NFKBIA,PRKCE	0	2	start	PRKCE,NFKBIA	0
Altered T Cell and B Cell Signaling in Rheumatoid Arthritis	-0E00	1,27E-02	NaN	HLA-DQB1,SPP1,TLR1,TLR5,TLR7,TRAF3	0	6	start	SPP1,HLA-DQB1,TLR5,TRAF3,TLR7,TLR1	0
Estrogen-Dependent Breast Cancer Signaling	-0E00	1,25E-02	NaN	IGF1R	0	1	start	IGF1R	0
Leptin Signaling in Obesity	-0E00	1,33E-02	NaN	PLCG2	0	1	start	PLCG2	0
B Cell Development	-0E00	4,52E-03	NaN	HLA-DQB1	0	1	start	HLA-DQB1	0
Glioblastoma Multiforme Signaling	-0E00	1,79E-02	NaN	IGF1R,ITPR1,PLCG2	0	3	start	PLCG2,IGF1R,ITPR1	0
Regulation of IL-2 Expression in Activated and Anergic T Lymphocytes	-0E00	1,53E-02	1,000	MAPK10,NFAT5,NFKBIA,PLCG2	0	4	start	PLCG2,NFAT5,NFKBIA,MAPK10	0
PKCθ Signaling in T Lymphocytes	-0E00	1,42E-02	2,000	HLA-DQB1,ITPR1,NFAT5,NFKBIA,PLCG2	0	5	start	HLA-DQB1,PLCG2,NFAT5,NFKBIA,ITPR1	0
Role of PI3K/AKT Signaling in the Pathogenesis of Influenza	-0E00	1,59E-02	NaN	NFKBIA	0	1	start	NFKBIA	0
Role of Hypercytokinemia/hyperchemokinemia in the Pathogenesis of Influenza	-0E00	1,25E-02	NaN	TLR7	0	1	start	TLR7	0
MSP-RON Signaling Pathway	-0E00	1,72E-02	NaN	ACTB	0	1	start	ACTB	0
OX40 Signaling Pathway	-0E00	1,64E-02	NaN	HLA-DQB1,MAPK10,NFKBIA,TRAF3	0	4	start	HLA-DQB1,TRAF3,NFKBIA,MAPK10	0
P2Y Purigenic Receptor Signaling Pathway	-0E00	1,52E-02	NaN	PLCG2,PRKCE	0	2	start	PRKCE,PLCG2	0
Cell Cycle Control of Chromosomal Replication	-0E00	1,79E-02	NaN	CDK14	0	1	start	CDK14	0
Assembly of RNA Polymerase II Complex	-0E00	2E-02	NaN	POLR2F	0	1	start	POLR2F	0
Role of IL-17F in Allergic Inflammatory Airway Diseases	-0E00	2,17E-02	NaN	RPS6KA3	1	0	RPS6KA3	start	0
Role of JAK2 in Hormone-like Cytokine Signaling	-0E00	1,72E-02	NaN	IRS2	0	1	start	IRS2	0
Mouse Embryonic Stem Cell Pluripotency	-0E00	9,71E-03	NaN	MAPK14	0	1	start	MAPK14	0
nNOS Signaling in Skeletal Muscle Cells	-0E00	2,17E-02	NaN	ITPR1	0	1	start	ITPR1	0
tRNA Splicing	-0E00	2,22E-02	NaN	PDE4D	0	1	start	PDE4D	0
Triacylglycerol Degradation	-0E00	2,27E-02	NaN	LPL	0	1	start	LPL	0
Serotonin Degradation	-0E00	1,75E-02	NaN	ALDH1A2	0	1	start	ALDH1A2	0
Triacylglycerol Biosynthesis	-0E00	1,92E-02	NaN	AGPAT4	0	1	start	AGPAT4	0
Stearate Biosynthesis I (Animals)	-0E00	1,61E-02	NaN	ACSL1	0	1	start	ACSL1	0
Gαi Signaling	-0E00	7,14E-03	NaN	GNAS	0	1	start	GNAS	0
Gαs Signaling	-0E00	8,06E-03	NaN	GNAS	0	1	start	GNAS	0
Agranulocyte Adhesion and Diapedesis	-0E00	2,07E-02	NaN	ACTB,JAM3,MSN,MYO10	0	4	start	MSN,MYO10,JAM3,ACTB	0
Granulocyte Adhesion and Diapedesis	-0E00	2,3E-02	NaN	CSF3R,IL1RAPL1,JAM3,MSN	0	4	start	MSN,CSF3R,JAM3,IL1RAPL1	0
Regulation of the Epithelial-Mesenchymal Transition Pathway	-0E00	5,18E-03	NaN	GAB1	0	1	start	GAB1	0
TEC Kinase Signaling	-0E00	1,87E-02	0,447	ACTB,GNAS,ITGA9,ITGAX,MAPK10,PLCG2,PRKCE	0	7	start	PRKCE,PLCG2,GNAS,ITGA9,MAPK10,ITGAX,ACTB	0
Adipogenesis pathway	-0E00	2,19E-02	NaN	CTBP2,LPL,PPARG	0	3	start	PPARG,LPL,CTBP2	0
Cell Cycle: G1/S Checkpoint Regulation	-0E00	1,49E-02	NaN	FBXL5	0	1	start	FBXL5	0
SAPK/JNK Signaling	-0E00	9,97E-03	NaN	DUSP10,GAB1,MAPK10	0	3	start	DUSP10,GAB1,MAPK10	0
JAK/STAT Signaling	-0E00	1,22E-02	NaN	SOCS6	0	1	start	SOCS6	0
Cell Cycle: G2/M DNA Damage Checkpoint Regulation	-0E00	2E-02	NaN	FBXL5	0	1	start	FBXL5	0
GABA Receptor Signaling	-0E00	1,54E-02	NaN	GNAS,ITPR1	0	2	start	GNAS,ITPR1	0
IL-4 Signaling	-0E00	1,35E-02	2,236	ALOX15B,GAB1,HLA-DQB1,IRS2,MAPK14	0	5	start	HLA-DQB1,ALOX15B,GAB1,IRS2,MAPK14	0
Neurotrophin/TRK Signaling	-0E00	1,28E-02	NaN	GAB1	0	1	start	GAB1	0
cAMP-mediated signaling	-0E00	1,73E-02	NaN	AKAP6,AKAP7,GNAS,PDE4D	0	4	start	GNAS,AKAP7,PDE4D,AKAP6	0
TGF-β Signaling	-0E00	2,08E-02	NaN	MAPK14,RUNX2	0	2	start	RUNX2,MAPK14	0
T Cell Receptor Signaling	-0E00	1,32E-02	1,000	HLA-DQB1,MAPK14,NFAT5,NFKBIA,PLCG2	0	5	start	HLA-DQB1,PLCG2,NFAT5,NFKBIA,MAPK14	0
G-Protein Coupled Receptor Signaling	-0E00	1,74E-02	1,155	ADGRL3,GNAS,GPR65,GPRC5B,MAPK10,MAPK14,MEF2A,NFAT5,NFKBIA,PDE4D,PLCG2,PRKCE	0	12	start	PRKCE,PLCG2,GNAS,NFAT5,GPR65,NFKBIA,MAPK14,MEF2A,MAPK10,GPRC5B,ADGRL3,PDE4D	0
PDGF Signaling	-0E00	2,3E-02	NaN	INPP5D,PLCG2	0	2	start	PLCG2,INPP5D	0
PD-1, PD-L1 cancer immunotherapy pathway	-0E00	9,62E-03	NaN	HLA-DQB1	0	1	start	HLA-DQB1	0
Th1 and Th2 Activation Pathway	-0E00	5,99E-03	NaN	HLA-DQB1	0	1	start	HLA-DQB1	0
Th1 Pathway	-0E00	8,55E-03	NaN	HLA-DQB1	0	1	start	HLA-DQB1	0
Th2 Pathway	-0E00	7,52E-03	NaN	HLA-DQB1	0	1	start	HLA-DQB1	0
Sirtuin Signaling Pathway	-0E00	2,11E-02	NaN	NAMPT,PFKFB3,POLR2F,PPARG,PPID,TUBA1A	0	6	start	NAMPT,PPARG,PPID,POLR2F,TUBA1A,PFKFB3	0
Th17 Activation Pathway	-0E00	1,43E-02	0,000	HSP90AB1,HSP90B1,IRAK3,NFAT5	0	4	start	HSP90AB1,HSP90B1,IRAK3,NFAT5	0
NER (Nucleotide Excision Repair, Enhanced Pathway)	-0E00	1,96E-02	NaN	POLR2F,UVSSA	0	2	start	UVSSA,POLR2F	0
SPINK1 General Cancer Pathway	-0E00	1,64E-02	NaN	MT2A	1	0	MT2A	start	0
Endocannabinoid Developing Neuron Pathway	-0E00	1,57E-02	NaN	MAPK10,MAPK14	0	2	start	MAPK14,MAPK10	0
Endocannabinoid Cancer Inhibition Pathway	-0E00	1,37E-02	NaN	MAPK14,NUPR1	0	2	start	NUPR1,MAPK14	0
Apelin Pancreas Signaling Pathway	-0E00	2,22E-02	NaN	MAPK10	0	1	start	MAPK10	0
Apelin Muscle Signaling Pathway	-0E00	2,08E-02	NaN	GNAS	0	1	start	GNAS	0
FAT10 Signaling Pathway	-0E00	1,85E-02	NaN	PSMD5	1	0	PSMD5	start	0
FAT10 Cancer Signaling Pathway	-0E00	2E-02	NaN	NFKBIA	0	1	start	NFKBIA	0
PFKFB4 Signaling Pathway	-0E00	2,08E-02	NaN	GNAS	0	1	start	GNAS	0
T Cell Exhaustion Signaling Pathway	-0E00	1,94E-02	-0,447	BCL6,HLA-DQB1,MAPK10,NFAT5,PLCG2,PPM1L,PPP2R2B	0	7	start	HLA-DQB1,BCL6,PPM1L,PLCG2,NFAT5,MAPK10,PPP2R2B	0
IL-23 Signaling Pathway	-0E00	2,17E-02	NaN	NFKBIA	0	1	start	NFKBIA	0
Systemic Lupus Erythematosus In T Cell Signaling Pathway	-0E00	1,47E-02	1,633	BCL6,HLA-DQB1,ITPR1,MSN,PPM1L,PPP2R2B	0	6	start	HLA-DQB1,BCL6,PPM1L,MSN,ITPR1,PPP2R2B	0
HOTAIR Regulatory Pathway	-0E00	1,89E-02	NaN	AEBP2,NFKBIA,SPP1	0	3	start	SPP1,NFKBIA,AEBP2	0
Xenobiotic Metabolism General Signaling Pathway	-0E00	2,17E-02	NaN	ABCA2,MAPK14,PRKCE	0	3	start	PRKCE,MAPK14,ABCA2	0
Insulin Secretion Signaling Pathway	-0E00	1,87E-02	2,236	GNAS,ITPR1,MAPK14,PLCG2,PRKCE	0	5	start	PRKCE,PLCG2,GNAS,ITPR1,MAPK14	0
Regulation Of The Epithelial Mesenchymal Transition By Growth Factors Pathway	-0E00	1,56E-02	NaN	GAB1,MAPK10,MAPK14	0	3	start	GAB1,MAPK14,MAPK10	0
Regulation Of The Epithelial Mesenchymal Transition In Development Pathway	-0E00	1,18E-02	NaN	S100A4	0	1	start	S100A4	0
Kinetochore Metaphase Signaling Pathway	-0E00	9,35E-03	NaN	STAG2	1	0	STAG2	start	0
Tumor Microenvironment Pathway	-0E00	1,12E-02	NaN	CFLAR,SPP1	0	2	start	SPP1,CFLAR	0
MSP-RON Signaling In Macrophages Pathway	-0E00	8,62E-03	NaN	HLA-DQB1	0	1	start	HLA-DQB1	0
GM-CSF Signaling	-0E00	1,43E-02	NaN	CSF2RA	0	1	start	CSF2RA	0
