# Supplementary material for: Human iPSC-derived microglia carrying the LRRK2-G2019S mutation show a Parkinson’s disease related transcriptional profile and function
Source: Sci Rep. 2023 Dec 13;13:22118. doi: 10.1038/s41598-023-49294-9 (PMC10719377; doi:10.1038/s41598-023-49294-9)
Supplement: Supplementary file 9 — Supplementary Table S4. [file 41598_2023_49294_MOESM9_ESM.xlsx]

## Sheet: Average expression and %
	Supplementary Table S4. Average expression and distribution of genes in microglia from human midbrain samples detected by Molecular Cartography
	Human microglial expression of multiplex panel was analyzed from post-mortem midbrain samples from idiopathic PD cases and healthy controls.
Average expression					Distribution Percentage %
gene	Control microglia	Consensus PD-microglia	Non-consensus PD-microglia		gene	Control microglia	Consensus PD-microglia	Non-consensus PD-microglia		Consensus PD-microglia vs Control microglia	Non-Consensus PD-microglia vs Control microglia	Non-Consensus PD-microglia vs Consensus PD-microglia
ABCA6	0.005405	0.028571	0		ABCA6	15.9083	84.0917	0		0.0884054	0.0600306	1.61217e-05
ACADL	0.005405	0	0.001531		ACADL	77.9268	0	22.0732		0.66474	0.218473	0.822058
ACADM	0.140541	0.342857	0.116386		ACADM	23.4319	57.1634	19.4047		0.0603806	0.116362	0.0142665
ACADS	0.08	0.028571	0.06585		ACADS	45.866	16.3805	37.7535		0.303326	0.362732	0.409894
ACADSB	0.056216	0.085714	0.050536		ACADSB	29.2083	44.5346	26.2571		0.424249	0.477857	0.289122
ADGRE5	0.094054	0.2	0.049005		ADGRE5	27.4163	58.299	14.2847		0.233357	0.0169076	0.0252905
AKT1	0.481081	0.6	0.324655		AKT1	34.2227	42.6823	23.095		0.449896	0.000583471	0.0664906
APAF1	0.085405	0.057143	0.05513		APAF1	43.2041	28.9071	27.8888		0.619023	0.0404814	0.930567
ARG1	0.002162	0	0.003063		ARG1	41.378	0	58.622		0.786157	0.726588	0.746719
BCL2	0.005405	0	0		BCL2	100	0	0		0.698856	0.0926916	NA
BIN1	2.48865	3.17143	4.28331		BIN1	25.0282	31.8949	43.077		0.223524	1.14648e-13	0.246078
CAT	0.208649	0.542857	0.059724		CAT	25.7201	66.9178	7.36215		8.79805e-05	1.2522e-12	2.20206e-17
CCL2	0.016216	0.085714	0.068913		CCL2	9.49176	50.1712	40.337		0.000688347	2.41267e-07	0.540913
CD33	0.015135	0.028571	0.007657		CD33	29.4667	55.6256	14.9076		0.436171	0.312502	0.196073
CD80	0.001081	0	0.003063		CD80	26.0859	0	73.9141		0.850123	0.373984	0.746719
CD86	0.203243	0.114286	0.094946		CD86	49.274	27.7074	23.0186		0.21622	1.45803e-06	0.95012
CEBPA	0.183784	0.114286	0.18683		CEBPA	37.9014	23.569	38.5296		0.427027	0.713935	0.376185
CFLAR	0.628108	2.08571	0.514548		CFLAR	19.4559	64.6058	15.9383		1.25983e-09	1.33572e-05	2.33559e-14
CTSF	0.153514	0.6	0.088821		CTSF	18.2248	71.2306	10.5446		6.25217e-13	0.00162094	6.8627e-21
CX3CR1	0.408649	0.2	0.346095		CX3CR1	42.8019	20.948	36.25		0.0891811	0.192449	0.171508
CYBB	1.14919	0.457143	0.739663		CYBB	48.9851	19.4861	31.5288		0.00968292	2.34639e-08	0.373073
DNM1L	0.201081	0.2	0.165391		DNM1L	35.4971	35.3062	29.1967		0.939169	0.14109	0.594628
EGR1	0.140541	0.057143	0.016845		EGR1	65.5114	26.6365	7.85209		0.596972	9.14841e-11	0.00469167
ELAVL4	0.018378	0	0.007657		ELAVL4	70.5896	0	29.4104		0.433728	0.0996484	0.605695
ENTPD1	0.461622	0.085714	0.234303		ENTPD1	59.0582	10.9659	29.9759		0.00420807	1.83907e-08	0.122827
FCGR3A	0.182703	0.485714	0.661562		FCGR3A	13.7373	36.5204	49.7423		0.126264	8.44427e-24	0.154447
FOS	0.725405	0.314286	0.162328		FOS	60.3489	26.1465	13.5046		0.156873	8.64857e-16	0.320181
FOSB	0	0	0.001531		FOSB	0	0	100		NA	0.23448	0.822058
GAS6	0.176216	0.2	0.140888		GAS6	34.0775	38.6769	27.2456		0.461883	0.0687801	0.168474
GPX3	0.235676	0.771429	0.218989		GPX3	19.2217	62.9176	17.8607		4.72365e-09	0.336212	1.89187e-07
GPX8	0.002162	0	0		GPX8	100	0	0		0.786157	0.234953	NA
HLA-DRA	0.219459	0.2	0.081164		HLA-DRA	43.8372	39.9502	16.2126		0.866154	3.77666e-07	0.0381289
IFI44	0.084324	0.028571	0.058193		IFI44	49.2869	16.6996	34.0135		0.374068	0.427291	0.478821
IRF8	0.294054	0.2	0.275651		IRF8	38.2035	25.984	35.8126		0.183302	0.510567	0.246005
ITGAL	0.061622	0.028571	0.078101		ITGAL	36.6157	16.9768	46.4075		0.493817	0.369425	0.377537
JUN	0.155676	0.2	0.059724		JUN	37.4762	48.1464	14.3775		0.694774	7.55057e-06	0.0308939
KDR	0.061622	0.114286	0.091884		KDR	23.0111	42.6772	34.3117		0.087799	0.380693	0.19454
KLF2	0.770811	2.17143	0.68147		KLF2	21.2713	59.9228	18.8059		0.00181735	0.271213	0.000397146
KLF4	0.074595	0.228571	0.071975		KLF4	19.8845	60.9294	19.1861		0.25268	0.559286	0.362745
LRRK2	0.202162	0.085714	0.062787		LRRK2	57.6514	24.4434	17.9052		0.116877	9.81818e-10	0.993986
LYNX1	0.004324	0	0.001531		LYNX1	73.8514	0	26.1486		0.698856	0.331351	0.822058
MAF	0.499459	0.514286	0.402757		MAF	35.26	36.3068	28.4332		0.361931	0.00808869	0.836492
MEF2A	0.836757	0.057143	0.422665		MEF2A	63.5561	4.34031	32.1036		2.37285e-06	2.79256e-11	0.000500665
MEF2C	0.403243	0.342857	0.335375		MEF2C	37.2864	31.7027	31.0109		0.780349	0.0489654	0.752242
MERTK	0.741622	0.771429	0.388974		MERTK	38.9912	40.5583	20.4505		0.942496	4.36712e-10	0.065928
MID1IP1	1.72324	0.771429	0.805513		MID1IP1	52.2166	23.3753	24.4081		0.150661	0.0283926	0.378266
MMP9	0	0	0.001531		MMP9	0	0	100		NA	0.23448	0.822058
MRC1	0.104865	0.114286	0.058193		MRC1	37.8104	41.2073	20.9822		0.987799	0.0942956	0.60199
MS4A4A	0.088649	0.371429	0.030628		MS4A4A	18.0656	75.6928	6.24162		0.307127	3.90307e-05	0.00252437
MS4A7	0.205405	0.142857	0.108729		MS4A7	44.9473	31.2604	23.7924		0.286788	0.000622781	0.86554
MTF1	0.065946	0.085714	0.068913		MTF1	29.8976	38.8597	31.2427		0.944066	0.574111	0.82374
MTIF3	0.163243	0.257143	0.151608		MTIF3	28.5393	44.9555	26.5052		0.385099	0.59064	0.298466
NFKB1	0.187027	0.428571	0.143951		NFKB1	24.6234	56.4244	18.9522		0.0569691	0.242661	0.0200173
NOX4	0.002162	0	0.001531		NOX4	58.5432	0	41.4568		0.786157	0.777584	0.822058
NOX5	0	0	0.001531		NOX5	0	0	100		NA	0.23448	0.822058
NUP160	0.031351	0.028571	0.027565		NUP160	35.835	32.6574	31.5075		0.95406	0.750654	0.973012
OLR1	0.143784	0.114286	0.082695		OLR1	42.1945	33.5381	24.2675		0.548125	0.000960223	0.715596
P2RY12	0.340541	0.342857	0.390505		P2RY12	31.7106	31.9263	36.3632		0.942594	0.0836333	0.678428
PELI1	0.228108	0.2	0.117917		PELI1	41.7761	36.6284	21.5955		0.880091	5.1129e-05	0.241228
PIEZO1	0.176216	0.085714	0.088821		PIEZO1	50.2396	24.4373	25.3231		0.160523	0.000112107	0.639011
PILRB	0.095135	0.228571	0.070444		PILRB	24.1367	57.9909	17.8724		0.193383	0.147149	0.0639954
PLCG2	0.003243	0	0		PLCG2	100	0	0		0.738336	0.145542	NA
PPARGC1A	0.00973	0	0.01072		PPARGC1A	47.5795	0	52.4205		0.559121	0.846992	0.540068
PRDX2	0.475676	0.457143	0.310873		PRDX2	38.2471	36.7569	24.996		0.974714	0.0144365	0.478816
PROS1	0.00973	0.057143	0.012251		PROS1	12.2972	72.2196	15.4833		0.00976486	0.633081	0.0309103
PSMD5	0.029189	0.114286	0.016845		PSMD5	18.2067	71.2862	10.5071		0.00318277	0.180808	0.000122466
RAB5A	0.297297	0.428571	0.222052		RAB5A	31.3631	45.2117	23.4252		0.204929	0.0133985	0.0335149
RELA	0.153514	0.285714	0.166922		RELA	25.3261	47.1359	27.5381		0.0691252	0.633033	0.103233
RGS1	0.302703	0.028571	0.05513		RGS1	78.3385	7.39407	14.2675		0.00484595	3.44597e-24	0.654216
RHOB	3.59243	8.54286	2.55896		RHOB	24.4479	58.1374	17.4147		0.0036511	0.0011016	0.000148487
RUNX2	0.273514	0.142857	0.058193		RUNX2	57.6348	30.1028	12.2624		0.361956	8.11518e-17	0.0252192
S100A6	0.379459	0.857143	0.370597		S100A6	23.61	53.3315	23.0586		0.0132037	0.600941	0.0209208
S1PR1	0.339459	0.685714	0.23124		S1PR1	27.0181	54.5771	18.4048		0.0617168	0.371824	0.0275046
SALL1	0.43027	0.4	0.390505		SALL1	35.2456	32.7661	31.9883		0.157523	0.894874	0.168886
SCARB1	0.389189	0.285714	0.169985		SCARB1	46.064	33.8168	20.1192		0.730001	0.000160583	0.393597
SCRN1	0.341622	0.285714	0.240429		SCRN1	39.368	32.9253	27.7067		0.955246	0.00935656	0.440278
SELPLG	0.96973	0.171429	0.327718		SELPLG	66.0185	11.6708	22.3108		0.000281259	1.03957e-24	0.35907
SERPINH1	0.368649	1.77143	0.464012		SERPINH1	14.1565	68.0249	17.8186		2.7056e-07	0.131244	1.01035e-05
SLITRK4	0	0	0.001531		SLITRK4	0	0	100		NA	0.23448	0.822058
SOD2	1.61081	12.0286	3.16539		SOD2	9.58544	71.5783	18.8363		0.0110962	4.60563e-06	0.162444
SOD3	0.00973	0.057143	0.007657		SOD3	13.0551	76.6711	10.2737		0.275158	0.665756	0.191428
SREBF1	0.108108	0.142857	0.094946		SREBF1	31.2531	41.2988	27.4481		0.713909	0.630446	0.604472
STAT2	0.206486	0.285714	0.147014		STAT2	32.3031	44.6977	22.9992		0.168776	0.0980349	0.0467561
STAT3	1.66811	3.88571	1.74885		STAT3	22.8424	53.2095	23.9481		1.46527e-05	0.0397499	6.84036e-05
SYT11	0.496216	0.628571	0.309342		SYT11	34.6005	43.8295	21.57		0.771188	7.80017e-05	0.120211
TMEM119	0.294054	0.085714	0.191424		TMEM119	51.4808	15.0062	33.5131		0.0408306	0.000331681	0.238146
TNF	0.011892	0	0.009188		TNF	56.4137	0	43.5863		0.559124	0.910196	0.571084
WASF2	0.141622	0.314286	0.047473		WASF2	28.1342	62.435	9.43083		0.00125173	9.35817e-08	3.66788e-11
